# Supplementary material for: Increased Transcript Complexity in Genes Associated with Chronic Obstructive Pulmonary Disease
Source: PLoS One. 2015 Oct 19;10(10):e0140885. doi: 10.1371/journal.pone.0140885 (PMC4610675; doi:10.1371/journal.pone.0140885)
Supplement: S1 Table — (XLS) [file pone.0140885.s011.xls]

## Sheet: NewTable1_moreinfo.csv
Supplementary Table 1. COPD-associated genes and information.
	HGNC ID	Transcripts	Name	HGNC Number	Location	COPD Stages Microarray	Change in Stage 3	Change in Stage 4	Average Expression	Adjusted p-value	StrongSet	Body Map Tissue	Expression Level	Ensembl Gene ID	Total Ensembl Exons	Alt Exons in COPD patients	Percent Alt Exons
1	A2M	1	alpha-2-macroglobulin	HGNC:7	12p13.31	Diff	-0.674337	-0.141768	10.4974	0.00146469	Strong	lung	1024.37	ENSG00000175899	65	40	61.5385
2	ABCC1	1	ATP-binding cassette, sub-family C (CFTR/MRP), member 1	HGNC:51	16p13.1	-	-	-	-	-	Strong	testes	27.6547	ENSG00000103222	46	18	39.1304
3	ACE	3	angiotensin I converting enzyme	HGNC:2707	17q23.3	Diff	-0.549604	-0.449964	5.34579	0.000992984	Strong	lymph	7.16706	ENSG00000159640	70	28	40
4	ADAM33	3	ADAM metallopeptidase domain 33	HGNC:15478	20p13	Diff	0.363087	0.214725	6.63203	0.00921839	Strong	prostate	47.552	ENSG00000149451	31	2	6.45161
5	ADRB2	1	adrenoceptor beta 2, surface	HGNC:286	5q31-q32	-	-	-	-	-	Strong	-	-	ENSG00000169252	1	0	0
6	AGER	10	advanced glycosylation end product-specific receptor	HGNC:320	6p21.3	Diff	0.493454	-0.161084	5.52821	0.0379739	Strong	lung	407.555	ENSG00000204305	35	12	34.2857
7	AH-K	2	AH-K nucleoprotein	HGNC:347	11q12-q13	-	-	-	-	-	-	colon	312.577	ENSG00000124942	22	14	63.6364
8	ALOX5AP	2	arachidonate 5-lipoxygenase-activating protein	HGNC:436	13q12	-	-	-	-	-	Strong	white_blood	146.007	ENSG00000132965	7	0	0
9	ANXA11	6	annexin A11	HGNC:535	10q22.3	-	-	-	-	-	-	skel_muscle	113.792	ENSG00000122359	35	10	28.5714
10	ANXA5	1	annexin A5	HGNC:543	4q27	-	-	-	-	-	-	white_blood	378.34	ENSG00000164111	30	12	40
11	APIP	1	APAF1 interacting protein	HGNC:17581	11p13	Diff	-0.742713	-0.796756	9.37533	4.06e-05	-	kidney	5.21973	ENSG00000149089	14	1	7.14286
12	AQP5	1	aquaporin 5	HGNC:638	12q13	-	-	-	-	-	Strong	testes	105.885	ENSG00000161798	7	0	0
13	ARMC2	2	armadillo repeat containing 2	HGNC:23045	6q21	-	-	-	-	-	Strong	testes	13.9126	ENSG00000118690	26	6	23.0769
14	ASRGL1	2	asparaginase like 1	HGNC:16448	11q12.3	Diff	-0.498651	-0.563104	5.52638	0.0120621	-	testes	50.924	ENSG00000162174	27	2	7.40741
15	ATP2C2	2	ATPase, Ca++ transporting, type 2C, member 2	HGNC:29103	16q24.1	Diff	0.789572	0.652235	5.68856	0.000406076	-	lung	9.89875	ENSG00000064270	55	27	49.0909
16	ATP7A	3	ATPase, Cu++ transporting, alpha polypeptide	HGNC:869	Xq21.1	-	-	-	-	-	Strong	-	-	ENSG00000165240	24	3	12.5
17	BCL2	2	B-cell CLL/lymphoma 2	HGNC:990	18q21.3	Diff	0.17822	0.302038	6.77198	0.0304854	Strong	breast	9.39107	ENSG00000171791	10	6	60
18	BDKRB2	1	bradykinin receptor B2	HGNC:1030	14q32.1-q32.2	-	-	-	-	-	Strong	kidney	12.6014	ENSG00000168398	11	0	0
19	BICD1	2	bicaudal D homolog 1 (Drosophila)	HGNC:1049	12p11.2-p11.1	-	-	-	-	-	Strong	ovary	8.64051	ENSG00000151746	29	6	20.6897
20	C10orf11	1	chromosome 10 open reading frame 11	HGNC:23405	10q22.3	Diff	-0.782112	-0.690146	7.3802	2.25e-05	Strong	lung	16.2583	ENSG00000148655	35	0	0
21	CASP10	6	caspase 10, apoptosis-related cysteine peptidase	HGNC:1500	2q33-q34	-	-	-	-	-	Strong	white_blood	15.6885	ENSG00000003400	34	4	11.7647
22	CAT	1	catalase	HGNC:1516	11p13	Diff	-0.552682	-0.715141	9.98335	5.638e-06	-	breast	204.568	ENSG00000121691	21	12	57.1429
23	CCDC38	1	coiled-coil domain containing 38	HGNC:26843	12q23.1	-	-	-	-	-	Strong	testes	6.68238	ENSG00000165972	34	0	0
24	CCHCR1	3	coiled-coil alpha-helical rod protein 1	HGNC:13930	6p21.3	Diff	-0.211397	-0.206554	6.03485	0.0170464	-	testes	10.5967	ENSG00000204536	79	2	2.53165
25	CCL5	2	chemokine (C-C motif) ligand 5	HGNC:10632	17q11.2-q12	-	-	-	-	-	-	-	-	ENSG00000271503	-	-	-
26	CCR2	2	chemokine (C-C motif) receptor 2	HGNC:1603	3p21	-	-	-	-	-	Strong	white_blood	83.6223	ENSG00000121807	13	5	38.4615
27	CD14	4	CD14 molecule	HGNC:1628	5q31.3	-	-	-	-	-	Strong	-	0	ENSG00000170458	12	3	25
28	CD40	2	CD40 molecule, TNF receptor superfamily member 5	HGNC:11919	20q12-q13.2	Diff	-0.557883	-0.511592	9.0857	0.00477791	Strong	lung	26.0432	ENSG00000101017	19	9	47.3684
29	CD63	8	CD63 molecule	HGNC:1692	12q12-q13	-	-	-	-	-	Strong	lung	974.315	ENSG00000135404	40	8	20
30	CD86	5	CD86 molecule	HGNC:1705	3q21	-	-	-	-	-	Strong	white_blood	29.699	ENSG00000114013	22	2	9.09091
31	CD96	2	CD96 molecule	HGNC:16892	3p13-q13.2	Diff	-0.506032	-0.563037	4.73459	0.0286919	-	white_blood	47.0538	ENSG00000153283	34	2	5.88235
32	CDC123	1	cell division cycle 123	HGNC:16827	10p13	-	-	-	-	-	Strong	adrenal	42.7579	ENSG00000151465	31	5	16.129
33	CDC6	1	cell division cycle 6	HGNC:1744	17q21.3	Diff	0.304714	0.0892114	4.80722	0.0274892	Strong	testes	6.79312	ENSG00000094804	22	1	4.54545
34	CDKN1A	4	cyclin-dependent kinase inhibitor 1A (p21, Cip1)	HGNC:1784	6p21.1	Diff	0.178001	0.343117	11.1511	0.00669707	Strong	lung	258.769	ENSG00000124762	18	5	27.7778
35	CDYL	4	chromodomain protein, Y-like	HGNC:1811	6p25.1	Diff	-0.209898	-0.232549	9.52587	0.0400438	-	colon	10.695	ENSG00000153046	26	7	26.9231
36	CFDP1	1	craniofacial development protein 1	HGNC:1873	16q22.2-q22.3	Diff	-0.272566	-0.369719	9.66342	0.00307101	Strong	ovary	137.714	ENSG00000153774	28	10	35.7143
37	CFTR	1	cystic fibrosis transmembrane conductance regulator (ATP-binding cassette sub-family C, member 7)	HGNC:1884	7q31-q32	-	-	-	-	-	Strong	lung	7.33968	ENSG00000001626	52	2	3.84615
38	CHI3L1	1	chitinase 3-like 1 (cartilage glycoprotein-39)	HGNC:1932	1q32.1	Diff	0.672168	0.766983	4.97965	0.0498588	Strong	liver	496.781	ENSG00000133048	19	4	21.0526
39	CHR-3	3	cholinergic receptor, nicotinic, alpha 3 (neuronal)	HGNC:1957	15q24	Diff	-0.485385	-0.807675	5.56125	0.00177424	Strong	adrenal	3.88689	ENSG00000080644	19	1	5.26316
40	CHR-4	3	cholinergic receptor, nicotinic, alpha 4 (neuronal)	HGNC:1958	20q13.33	-	-	-	-	-	-	brain	2.88937	ENSG00000101204	21	0	0
41	CHR-5	1	cholinergic receptor, nicotinic, alpha 5 (neuronal)	HGNC:1959	15q24	-	-	-	-	-	Strong	testes	4.18121	ENSG00000169684	15	0	0
42	CLCA1	1	chloride channel accessory 1	HGNC:2015	1p22.3	-	-	-	-	-	Strong	colon	206.648	ENSG00000016490	17	0	0
43	COL4A3	1	collagen, type IV, alpha 3 (Goodpasture antigen)	HGNC:2204	2q36-q37	-	-	-	-	-	Strong	kidney	19.3863	ENSG00000169031	62	29	46.7742
44	CRP	1	C-reactive protein, pentraxin-related	HGNC:2367	1q23.2	-	-	-	-	-	-	liver	4776.36	ENSG00000132693	19	0	0
45	CSF2	1	colony stimulating factor 2 (granulocyte-macrophage)	HGNC:2434	5q23-q31	-	-	-	-	-	-	-	-	ENSG00000164400	4	0	0
46	CSF3	5	colony stimulating factor 3 (granulocyte)	HGNC:2438	17q11.2-q12	Diff	1.16148	1.01581	6.08178	0.0026214	Strong	lung	126.623	ENSG00000108342	20	1	5
47	CTLA4	2	cytotoxic T-lymphocyte-associated protein 4	HGNC:2505	2q33	-	-	-	-	-	Strong	lymph	12.3035	ENSG00000163599	10	1	10
48	CTSS	2	cathepsin S	HGNC:2545	1q21	Diff	-0.146919	-0.187239	12.0747	0.000560821	Strong	white_blood	1045.56	ENSG00000163131	23	7	30.4348
49	CXCL8	1	chemokine (C-X-C motif) ligand 8	HGNC:6025	4q13-q21	-	-	-	-	-	Strong	-	-	ENSG00000169429	-	-	-
50	CXCR2	2	chemokine (C-X-C motif) receptor 2	HGNC:6027	2q35	-	-	-	-	-	Strong	white_blood	250.762	ENSG00000180871	17	1	5.88235
51	CYBA	1	cytochrome b-245, alpha polypeptide	HGNC:2577	16q24	Diff	-0.138104	-0.423718	9.01042	0.0357655	Strong	white_blood	483.704	ENSG00000051523	30	4	13.3333
52	CYP1A1	1	cytochrome P450, family 1, subfamily A, polypeptide 1	HGNC:2595	15q24.1	-	-	-	-	-	Strong	adipose	4.37699	ENSG00000140465	19	0	0
53	CYP1A2	1	cytochrome P450, family 1, subfamily A, polypeptide 2	HGNC:2596	15q24.1	Diff	0.287733	0.313844	7.97066	0.00340539	-	liver	8.79671	ENSG00000140505	7	0	0
54	CYP2A6	1	cytochrome P450, family 2, subfamily A, polypeptide 6	HGNC:2610	19q13.2	-	-	-	-	-	Strong	-	-	ENSG00000255974	15	1	6.66667
55	CYP2E1	1	cytochrome P450, family 2, subfamily E, polypeptide 1	HGNC:2631	10q26.3	-	-	-	-	-	Strong	liver	3496.61	ENSG00000130649	26	0	0
56	CYP2F1	1	cytochrome P450, family 2, subfamily F, polypeptide 1	HGNC:2632	19q13.1-q13.2	-	-	-	-	-	Strong	lung	8.2431	ENSG00000197446	21	0	0
57	CYP3A5	8	cytochrome P450, family 3, subfamily A, polypeptide 5	HGNC:2638	7q21.1	-	-	-	-	-	Strong	liver	32.1745	ENSG00000106258	43	2	4.65116
58	DEFB1	1	defensin, beta 1	HGNC:2766	8p23.1	Diff	-0.677219	-0.583607	8.65348	0.0334812	Strong	-	0	ENSG00000164825	2	0	0
59	DEFB4A	1	defensin, beta 4A	HGNC:2767	8p23.1	-	-	-	-	-	Strong	-	-	ENSG00000171711	2	0	0
60	EDN1	2	endothelin 1	HGNC:3176	6p24.1	Diff	1.00255	1.05258	8.62506	0.000311414	Strong	brain	19.2702	ENSG00000078401	5	4	80
61	EDNRB	4	endothelin receptor type B	HGNC:3180	13q22	-	-	-	-	-	Strong	adipose	114.917	ENSG00000136160	12	5	41.6667
62	EFEMP2	2	EGF containing fibulin-like extracellular matrix protein 2	HGNC:3219	11q13	-	-	-	-	-	Strong	ovary	32.3178	ENSG00000172638	60	8	13.3333
63	EGLN2	2	egl-9 family hypoxia-inducible factor 2	HGNC:14660	19q13.2	Diff	0.123985	-0.237907	7.18429	0.00807567	Strong	-	-	ENSG00000269858	45	12	26.6667
64	EHF	3	ets homologous factor	HGNC:3246	11p12	-	-	-	-	-	-	kidney	34.8104	ENSG00000135373	31	5	16.129
65	ELN	13	elastin	HGNC:3327	7q11.1-q21.1	-	-	-	-	-	Strong	breast	33.8101	ENSG00000049540	85	10	11.7647
66	EPHX1	2	epoxide hydrolase 1, microsomal (xenobiotic)	HGNC:3401	1q42.1	Diff	-1.39583	-1.50812	7.34536	2.64e-07	-	liver	447.333	ENSG00000143819	17	7	41.1765
67	ESR1	4	estrogen receptor 1	HGNC:3467	6q24-q27	Diff	-0.161908	-0.245534	5.56897	0.0035925	Strong	ovary	24.0413	ENSG00000091831	32	3	9.375
68	EYA1	6	eyes absent homolog 1 (Drosophila)	HGNC:3519	8q13.3	-	-	-	-	-	-	heart	3.80634	ENSG00000104313	41	0	0
69	FAM13A	5	family with sequence similarity 13, member A	HGNC:19367	4q22.1	Diff	0.347983	-0.30796	6.35651	0.00370006	Strong	breast	23.5995	ENSG00000138640	70	12	17.1429
70	FBLN5	1	fibulin 5	HGNC:3602	14q31	-	-	-	-	-	Strong	colon	223.826	ENSG00000140092	31	12	38.7097
71	FBN1	1	fibrillin 1	HGNC:3603	15q21.1	-	-	-	-	-	Strong	breast	53.8149	ENSG00000166147	83	39	46.988
72	FGB	2	fibrinogen beta chain	HGNC:3662	4q28	-	-	-	-	-	-	liver	7802.87	ENSG00000171564	22	0	0
73	FGF10	1	fibroblast growth factor 10	HGNC:3666	5p13-p12	Diff	-0.998409	-0.482844	1.52742	0.0406252	Strong	colon	10.7178	ENSG00000070193	6	0	0
74	FTO	1	fat mass and obesity associated	HGNC:24678	16q12.2	Diff	-0.592713	-0.474153	9.90669	2.25e-05	Strong	brain	49.605	ENSG00000140718	27	2	7.40741
75	FUT8	5	fucosyltransferase 8 (alpha (1,6) fucosyltransferase)	HGNC:4019	14q24.3	Diff	-0.372273	-0.476865	6.08711	0.00651572	-	lymph	19.856	ENSG00000033170	42	7	16.6667
76	GC	3	group-specific component (vitamin D binding protein)	HGNC:4187	4q12-q13	-	-	-	-	-	Strong	liver	2367.32	ENSG00000145321	27	0	0
77	GCLC	2	glutamate-cysteine ligase, catalytic subunit	HGNC:4311	6p12	Diff	0.373481	0.126444	5.22594	0.017383	Strong	thyroid	32.6161	ENSG00000001084	43	7	16.2791
78	GCLM	1	glutamate-cysteine ligase, modifier subunit	HGNC:4312	1p21	Diff	0.584807	0.495959	8.66003	0.00272805	Strong	kidney	18.3326	ENSG00000023909	11	2	18.1818
79	GSTCD	2	glutathione S-transferase, C-terminal domain containing	HGNC:25806	4q24	-	-	-	-	-	Strong	lung	12.215	ENSG00000138780	35	3	8.57143
80	GSTM1	2	glutathione S-transferase mu 1	HGNC:4632	1p13.3	-	-	-	-	-	Strong	prostate	175.761	ENSG00000134184	24	0	0
81	GSTO1	3	glutathione S-transferase omega 1	HGNC:13312	10q25.1	Diff	-0.246705	-0.180628	11.6724	0.0233921	Strong	lung	75.1896	ENSG00000148834	17	1	5.88235
82	GSTO2	4	glutathione S-transferase omega 2	HGNC:23064	10q25.1	Diff	0.723005	0.617801	5.43578	0.000521955	Strong	testes	9.68584	ENSG00000065621	22	1	4.54545
83	GSTP1	1	glutathione S-transferase pi 1	HGNC:4638	11q13.2	Diff	-0.529265	-0.728487	10.4015	2.13e-06	-	kidney	669.874	ENSG00000084207	23	4	17.3913
84	GSTT1	1	glutathione S-transferase theta 1	HGNC:4641	22q11.23	-	-	-	-	-	-	-	-	ENSG00000277656	-	-	-
85	HCK	6	hemopoietic cell kinase	HGNC:4840	20q11-q12	-	-	-	-	-	Strong	white_blood	145.754	ENSG00000101336	25	3	12
86	HDAC4	1	histone deacetylase 4	HGNC:14063	2q37.3	Diff	0.317466	0.48918	9.68877	0.0312787	Strong	skel_muscle	29.0767	ENSG00000068024	60	13	21.6667
87	HHIP	1	hedgehog interacting protein	HGNC:14866	4q31.21-q31.3	Diff	-0.597324	-0.508358	5.27118	3.84e-05	Strong	brain	11.2657	ENSG00000164161	32	4	12.5
88	HLA-C	2	major histocompatibility complex, class I, C	HGNC:4933	6p21.3	-	-	-	-	-	-	lung	3369.87	ENSG00000228299	31	0	0
89	HLA-DPB1	1	major histocompatibility complex, class II, DP beta 1	HGNC:4940	6p21.3	-	-	-	-	-	Strong	white_blood	311.571	ENSG00000223865	20	4	20
90	HLA-DQA1	1	major histocompatibility complex, class II, DQ alpha 1	HGNC:4942	6p21.3	-	-	-	-	-	Strong	lung	427.811	ENSG00000228284	27	0	0
91	HLA-DQB1	3	major histocompatibility complex, class II, DQ beta 1	HGNC:4944	6p21.3	Diff	-0.533857	-0.584657	10.5686	0.00730677	Strong	lung	302.599	ENSG00000225824	23	0	0
92	HLA-DRA	1	major histocompatibility complex, class II, DR alpha	HGNC:4947	6p21.3	Diff	-0.174199	-0.155787	12.9625	0.0183293	Strong	white_blood	1767.56	ENSG00000204287	7	3	42.8571
93	HLA-DRB1	2	major histocompatibility complex, class II, DR beta 1	HGNC:4948	6p21.3	Diff	-0.202502	-0.11097	11.2731	9.4e-05	Strong	lung	1694.61	ENSG00000196126	6	2	33.3333
94	HMOX1	1	heme oxygenase (decycling) 1	HGNC:5013	22q12	Diff	-0.151842	-0.434627	10.6566	0.00731465	Strong	liver	95.175	ENSG00000100292	13	5	38.4615
95	HNF1A	1	HNF1 homeobox A	HGNC:11621	12q24.31	Diff	-0.365776	-0.362972	3.6551	0.00930791	-	liver	5.34751	ENSG00000135100	34	0	0
96	HTR4	7	5-hydroxytryptamine (serotonin) receptor 4, G protein-coupled	HGNC:5299	5q31-q33	-	-	-	-	-	Strong	-	0	ENSG00000164270	34	0	0
97	HYDIN	4	HYDIN, axonemal central pair apparatus protein	HGNC:19368	16q22.2	Diff	-0.76217	-0.52995	3.351	0.0051608	-	brain	3.3177	ENSG00000157423	139	14	10.0719
98	IFNG	1	interferon, gamma	HGNC:5438	12q14	Diff	-1.14256	-0.890763	5.84332	0.0154394	Strong	-	0	ENSG00000111537	4	0	0
99	IL10	1	interleukin 10	HGNC:5962	1q31-q32	Diff	0.669707	0.929762	8.20516	0.00093867	Strong	adipose	1.60066	ENSG00000136634	9	0	0
100	IL12B	1	interleukin 12B	HGNC:5970	5q31.1-q33.1	Diff	0.844033	1.09591	6.3871	0.0026214	Strong	-	-	ENSG00000113302	8	0	0
101	IL13	1	interleukin 13	HGNC:5973	5q31	-	-	-	-	-	Strong	testes	10.3073	ENSG00000169194	14	0	0
102	IL13RA1	1	interleukin 13 receptor, alpha 1	HGNC:5974	Xq24	Diff	0.32347	0.329045	9.99625	0.000180092	Strong	ovary	62.099	ENSG00000131724	16	10	62.5
103	IL17F	1	interleukin 17F	HGNC:16404	6p12	-	-	-	-	-	Strong	-	-	ENSG00000112116	4	0	0
104	IL1A	1	interleukin 1, alpha	HGNC:5991	2q14	Diff	0.419084	0.132775	6.60559	0.00263613	Strong	testes	14.9279	ENSG00000115008	7	4	57.1429
105	IL1B	1	interleukin 1, beta	HGNC:5992	2q14	-	-	-	-	-	-	white_blood	35.2334	ENSG00000125538	22	2	9.09091
106	IL1RN	4	interleukin 1 receptor antagonist	HGNC:6000	2q14.2	-	-	-	-	-	-	white_blood	46.7504	ENSG00000136689	22	2	9.09091
107	IL2	1	interleukin 2	HGNC:6001	4q26-q27	Diff	0.722673	0.575922	4.66047	0.00572372	Strong	-	-	ENSG00000109471	7	0	0
108	IL27	1	interleukin 27	HGNC:19157	16p11	-	-	-	-	-	Strong	liver	1.43505	ENSG00000197272	7	0	0
109	IL4	2	interleukin 4	HGNC:6014	5q23-q31	-	-	-	-	-	-	-	-	ENSG00000113520	8	0	0
110	IL4R	4	interleukin 4 receptor	HGNC:6015	16p12.1-p11.2	-	-	-	-	-	-	adrenal	61.0372	ENSG00000077238	47	17	36.1702
111	IL5	1	interleukin 5	HGNC:6016	5q23-q31	-	-	-	-	-	Strong	-	0	ENSG00000113525	8	0	0
112	IL6	1	interleukin 6	HGNC:6018	7p21-p15	-	-	-	-	-	-	lung	82.4255	ENSG00000136244	21	4	19.0476
113	IL6R	3	interleukin 6 receptor	HGNC:6019	1q21	Diff	0.59679	0.494945	9.06794	0.000287317	Strong	white_blood	77.5683	ENSG00000160712	24	14	58.3333
114	IREB2	1	iron-responsive element binding protein 2	HGNC:6115	15q25.1	Diff	0.164792	0.104014	9.33189	0.0463391	Strong	white_blood	30.0363	ENSG00000136381	43	12	27.907
115	JAKMIP3	1	Janus kinase and microtubule interacting protein 3	HGNC:23523	10q26.3	-	-	-	-	-	-	brain	6.45067	ENSG00000188385	26	1	3.84615
116	KCNE2	1	potassium voltage-gated channel, Isk-related family, member 2	HGNC:6242	21q22.1	-	-	-	-	-	Strong	-	-	ENSG00000159197	2	0	0
117	KCNMB1	1	potassium large conductance calcium-activated channel, subfamily M, beta member 1	HGNC:6285	5q34	-	-	-	-	-	Strong	prostate	95.9983	ENSG00000145936	6	0	0
118	KEAP1	2	kelch-like ECH-associated protein 1	HGNC:23177	19p13.2	-	-	-	-	-	Strong	thyroid	47.4069	ENSG00000079999	27	8	29.6296
119	LEP	1	leptin	HGNC:6553	7q31	-	-	-	-	-	Strong	breast	477.245	ENSG00000174697	3	0	0
120	LEPR	6	leptin receptor	HGNC:6554	1p31	-	-	-	-	-	Strong	adipose	80.004	ENSG00000116678	31	7	22.5806
121	LRP1	1	low density lipoprotein receptor-related protein 1	HGNC:6692	12q13.3	Diff	-0.61244	-0.469535	8.21537	0.000782639	Strong	breast	223.185	ENSG00000123384	114	66	57.8947
122	LTA	2	C1D nuclear receptor corepressor	HGNC:29911	2p13-p12	Diff	-0.431966	-0.473049	4.6041	0.0100297	-	white_blood	5.63083	ENSG00000231408	9	0	0
123	LTA4H	3	lymphotoxin alpha	HGNC:6709	6p21.3	Diff	-0.360547	-0.24604	11.8923	0.000481275	Strong	white_blood	210.202	ENSG00000111144	42	13	30.9524
124	LTBP4	3	leukotriene A4 hydrolase	HGNC:6710	12q22	-	-	-	-	-	Strong	lung	117.314	ENSG00000090006	96	26	27.0833
125	MBL2	1	mannose-binding lectin (protein C) 2, soluble	HGNC:6922	10q11.2	-	-	-	-	-	Strong	liver	72.9529	ENSG00000165471	4	0	0
126	MECOM	7	MDS1 and EVI1 complex locus	HGNC:3498	3q26.2	-	-	-	-	-	Strong	kidney	51.2491	ENSG00000085276	55	18	32.7273
127	MFAP2	4	microfibrillar-associated protein 2	HGNC:7033	1p36.1-p35	-	-	-	-	-	Strong	prostate	14.1773	ENSG00000117122	19	6	31.5789
128	MIA	2	melanoma inhibitory activity	HGNC:7076	19q13.2	-	-	-	-	-	Strong	-	-	ENSG00000261857	14	0	0
129	MICB	3	MHC class I polypeptide-related sequence B	HGNC:7091	6p21.3	-	-	-	-	-	Strong	lung	50.7403	ENSG00000204516	11	0	0
130	MIR196A2	1	microR- 196a-2	HGNC:31568	12q13.13	-	-	-	-	-	Strong	-	-	ENSG00000207924	1	0	0
131	MIR499A	1	microR- 499a	HGNC:32133	20q11.22	-	-	-	-	-	Strong	-	-	ENSG00000207635	1	0	0
132	MMP1	2	matrix metallopeptidase 1 (interstitial collagenase)	HGNC:7155	11q21-q22	-	-	-	-	-	-	-	0	ENSG00000196611	10	0	0
133	MMP12	1	matrix metallopeptidase 12 (macrophage elastase)	HGNC:7158	11q22.3	-	-	-	-	-	-	-	-	ENSG00000262406	-	-	-
134	MMP14	1	matrix metallopeptidase 14 (membrane-inserted)	HGNC:7160	14q11-q12	-	-	-	-	-	Strong	adipose	113.359	ENSG00000157227	21	4	19.0476
135	MMP15	1	matrix metallopeptidase 15 (membrane-inserted)	HGNC:7161	16q13	-	-	-	-	-	Strong	lung	19.3508	ENSG00000102996	12	3	25
136	MMP2	2	matrix metallopeptidase 2 (gelatinase A, 72kDa gelatinase, 72kDa type IV collagenase)	HGNC:7166	16q13-q21	-	-	-	-	-	Strong	adipose	253.603	ENSG00000087245	30	7	23.3333
137	MMP3	1	matrix metallopeptidase 3 (stromelysin 1, progelatinase)	HGNC:7173	11q22.3	-	-	-	-	-	Strong	testes	8.11068	ENSG00000149968	14	0	0
138	MMP9	1	matrix metallopeptidase 9 (gelatinase B, 92kDa gelatinase, 92kDa type IV collagenase)	HGNC:7176	20q12-q13	-	-	-	-	-	-	adrenal	21.6373	ENSG00000100985	13	0	0
139	MSR1	3	macrophage scavenger receptor 1	HGNC:7376	8p22	Diff	-0.885962	-0.956507	7.62451	0.00195013	Strong	lung	44.5719	ENSG00000038945	44	9	20.4545
140	NAT2	1	N-acetyltransferase 2 (arylamine N-acetyltransferase)	HGNC:7646	8p22	-	-	-	-	-	Strong	liver	35.2642	ENSG00000156006	5	0	0
141	NCR3	3	natural cytotoxicity triggering receptor 3	HGNC:19077	6p21.3	-	-	-	-	-	Strong	lymph	15.6463	ENSG00000206430	15	0	0
142	NFE2L2	3	nuclear factor, erythroid 2-like 2	HGNC:7782	2q31	Diff	0.201615	0.00942057	8.07813	0.0175246	Strong	colon	81.307	ENSG00000116044	41	8	19.5122
143	NFKBIB	3	nuclear factor of kappa light polypeptide gene enhancer in B-cells inhibitor, beta	HGNC:7798	19q13.1	-	-	-	-	-	Strong	adrenal	13.7401	ENSG00000104825	19	2	10.5263
144	NOS3	4	nitric oxide synthase 3 (endothelial cell)	HGNC:7876	7q36	-	-	-	-	-	Strong	adipose	15.8864	ENSG00000164867	45	13	28.8889
145	NQO1	4	-D(P)H dehydrogenase, quinone 1	HGNC:2874	16q12-q22	Diff	-0.844705	-0.854077	6.837	0.000172972	Strong	breast	200.101	ENSG00000181019	18	5	27.7778
146	NR3C1	15	nuclear receptor subfamily 3, group C, member 1 (glucocorticoid receptor)	HGNC:7978	5q31-q32	Diff	0.509516	0.270534	7.28991	0.00199718	-	skel_muscle	54.1091	ENSG00000113580	39	13	33.3333
147	NTM	4	neurotrimin	HGNC:17941	11q25	-	-	-	-	-	-	breast	16.8063	ENSG00000182667	53	3	5.66038
148	OGG1	8	8-oxoguanine D- glycosylase	HGNC:8125	3p26	-	-	-	-	-	-	ovary	8.75007	ENSG00000114026	41	3	7.31707
149	OPCML	2	opioid binding protein/cell adhesion molecule-like	HGNC:8143	11q25	-	-	-	-	-	-	brain	10.3861	ENSG00000183715	18	0	0
150	OR4X1	1	olfactory receptor, family 4, subfamily X, member 1 (gene/pseudogene)	HGNC:14854	11p11.2	-	-	-	-	-	Strong	-	-	ENSG00000176567	1	0	0
151	P2RX7	10	purinergic receptor P2X, ligand-gated ion channel, 7	HGNC:8537	12q24	-	-	-	-	-	-	brain	8.77889	ENSG00000089041	27	3	11.1111
152	PDE4D	9	phosphodiesterase 4D, cAMP-specific	HGNC:8783	5q12	Diff	0.46752	0.564262	7.06181	0.00632785	Strong	skel_muscle	98.2535	ENSG00000113448	73	9	12.3288
153	PELI2	1	pellino E3 ubiquitin protein ligase family member 2	HGNC:8828	14q21	Diff	0.598707	0.587731	10.404	2.25e-05	-	testes	18.5	ENSG00000139946	10	2	20
154	PLAUR	3	plasminogen activator, urokinase receptor	HGNC:9053	19q13	-	-	-	-	-	Strong	lung	52.5263	ENSG00000011422	39	6	15.3846
155	PLCE1	3	phospholipase C, epsilon 1	HGNC:17175	10q23	-	-	-	-	-	-	kidney	9.72325	ENSG00000138193	41	17	41.4634
156	PPARG	4	peroxisome proliferator-activated receptor gamma	HGNC:9236	3p25	Diff	-0.863879	-0.495306	9.1939	0.00705983	Strong	breast	88.6001	ENSG00000132170	28	4	14.2857
157	PSORS1C1	1	psoriasis susceptibility 1 candidate 1	HGNC:17202	6p21.3	-	-	-	-	-	-	testes	19.4952	ENSG00000204540	25	1	4
158	PTEN	1	phosphatase and tensin homolog	HGNC:9588	10q23	Diff	0.501924	0.395914	9.3862	0.00140082	Strong	white_blood	30.9821	ENSG00000171862	17	9	52.9412
159	PTGDR	2	prostaglandin D2 receptor (DP)	HGNC:9591	14q22.1	Diff	0.760531	0.695554	4.97455	0.00256213	Strong	white_blood	5.97511	ENSG00000168229	5	2	40
160	PTGS2	1	prostaglandin-endoperoxide synthase 2 (prostaglandin G/H synthase and cyclooxygenase)	HGNC:9605	1q25.2-q25.3	Diff	0.624416	0.786527	10.4585	0.0406252	Strong	lung	73.1911	ENSG00000073756	20	12	60
161	RAB4B	1	RAB4B, member RAS oncogene family	HGNC:9782	19q13.2	-	-	-	-	-	Strong	brain	41.7779	ENSG00000167578	21	9	42.8571
162	RARB	2	retinoic acid receptor, beta	HGNC:9865	3p24	-	-	-	-	-	Strong	kidney	9.07269	ENSG00000077092	18	2	11.1111
163	RNF150	1	ring finger protein 150	HGNC:23138	4q31.1	-	-	-	-	-	-	heart	20.5215	ENSG00000170153	17	0	0
164	SCGB1A1	1	secretoglobin, family 1A, member 1 (uteroglobin)	HGNC:12523	11q12.3	-	-	-	-	-	-	lung	2696.7	ENSG00000149021	5	2	40
165	SERPINA1	11	serpin peptidase inhibitor, clade A (alpha-1 antiproteinase, antitrypsin), member 1	HGNC:8941	14q32.1	Diff	-0.0567422	-0.146491	12.7595	0.0124525	Strong	liver	11192.4	ENSG00000197249	42	4	9.52381
166	SERPINA3	1	serpin peptidase inhibitor, clade A (alpha-1 antiproteinase, antitrypsin), member 3	HGNC:16	14q32.1	-	-	-	-	-	-	liver	6635.07	ENSG00000196136	16	4	25
167	SERPINE2	4	serpin peptidase inhibitor, clade E (nexin, plasminogen activator inhibitor type 1), member 2	HGNC:8951	2q36.1	Diff	0.297901	1.1244	6.2931	0.00960598	Strong	ovary	150.228	ENSG00000135919	30	2	6.66667
168	SFTPA1	6	surfactant protein A1	HGNC:10798	10q22.3	-	-	-	-	-	Strong	lung	2572.22	ENSG00000122852	16	7	43.75
169	SFTPA2	1	surfactant protein A2	HGNC:10799	10q22.3	-	-	-	-	-	Strong	lung	2542.09	ENSG00000185303	12	3	25
170	SFTPB	2	surfactant protein B	HGNC:10801	2p12-p11.2	Diff	0.319518	0.284467	7.89381	0.00591835	Strong	lung	776.093	ENSG00000168878	25	6	24
171	SFTPC	3	surfactant protein C	HGNC:10802	8p21	Diff	0.321657	0.276166	6.26512	0.00270638	-	lung	3159.19	ENSG00000168484	33	11	33.3333
172	SFTPD	1	surfactant protein D	HGNC:10803	10q22.2-q23.1	-	-	-	-	-	Strong	lung	125.872	ENSG00000133661	10	7	70
173	SIRT2	4	sirtuin 2	HGNC:10886	19q13	-	-	-	-	-	Strong	skel_muscle	94.6867	ENSG00000068903	60	6	10
174	SLC11A1	1	solute carrier family 11 (proton-coupled divalent metal ion transporter), member 1	HGNC:10907	2q35	Diff	0.4103	0.3577	9.62893	0.00229058	Strong	white_blood	60.9488	ENSG00000018280	59	10	16.9492
175	SLC6A4	1	solute carrier family 6 (neurotransmitter transporter), member 4	HGNC:11050	17q11.2	-	-	-	-	-	Strong	lung	4.40974	ENSG00000108576	23	9	39.1304
176	SMAD3	4	SMAD family member 3	HGNC:6769	15q21-q22	Diff	0.631795	0.326845	8.22222	0.00242897	Strong	thyroid	28.5989	ENSG00000166949	39	11	28.2051
177	SMOC2	2	SPARC related modular calcium binding 2	HGNC:20323	6q27	-	-	-	-	-	Strong	testes	151.73	ENSG00000112562	28	5	17.8571
178	SOCS5	2	suppressor of cytokine signaling 5	HGNC:16852	2p21	-	-	-	-	-	-	lymph	6.89341	ENSG00000171150	4	2	50
179	SOD2	3	superoxide dismutase 2, mitochondrial	HGNC:11180	6q25	Diff	0.22787	0.213851	12.6656	0.0174657	-	skel_muscle	4665.75	ENSG00000112096	43	12	27.907
180	SOD3	1	superoxide dismutase 3, extracellular	HGNC:11181	4p15.2	-	-	-	-	-	Strong	lymph	134.756	ENSG00000109610	7	2	28.5714
181	SOX5	5	SRY (sex determining region Y)-box 5	HGNC:11201	12p12.1	-	-	-	-	-	Strong	breast	3.70641	ENSG00000134532	48	3	6.25
182	SPATA9	1	spermatogenesis associated 9	HGNC:22988	5q15	-	-	-	-	-	Strong	testes	13.3769	ENSG00000145757	20	0	0
183	STAT1	2	signal transducer and activator of transcription 1, 91kDa	HGNC:11362	2q32.2-q32.3	-	-	-	-	-	Strong	white_blood	129.271	ENSG00000115415	49	11	22.449
184	STAT3	3	signal transducer and activator of transcription 3 (acute-phase response factor)	HGNC:11364	17q21	Diff	0.507707	0.600138	7.44304	0.00802243	Strong	lung	142.946	ENSG00000168610	58	17	29.3103
185	STAT6	6	signal transducer and activator of transcription 6, interleukin-4 induced	HGNC:11368	12q13	-	-	-	-	-	-	prostate	88.5689	ENSG00000166888	74	23	31.0811
186	STIP1	3	stress-induced phosphoprotein 1	HGNC:11387	11q13	Diff	-0.200885	-0.348589	9.42111	0.00431115	Strong	thyroid	90.5333	ENSG00000168439	38	12	31.5789
187	TBXA2R	2	thromboxane A2 receptor	HGNC:11608	19p13.3	Diff	0.231432	0.203621	8.5572	0.00420342	Strong	adrenal	4.78265	ENSG00000006638	12	3	25
188	TGFB1	1	transforming growth factor, beta 1	HGNC:11766	19q13.1	Diff	0.487116	0.227539	4.3008	0.00962329	Strong	white_blood	192.382	ENSG00000105329	14	4	28.5714
189	TGFB2	2	transforming growth factor, beta 2	HGNC:11768	1q41	-	-	-	-	-	Strong	brain	14.2995	ENSG00000092969	13	4	30.7692
190	TGFBR3	4	transforming growth factor, beta receptor III	HGNC:11774	1p33-p32	-	-	-	-	-	Strong	ovary	125.185	ENSG00000069702	47	16	34.0426
191	THSD4	2	thrombospondin, type I, domain containing 4	HGNC:25835	15q23	-	-	-	-	-	Strong	heart	26.7209	ENSG00000187720	27	8	29.6296
192	TIMP1	1	TIMP metallopeptidase inhibitor 1	HGNC:11820	Xp11.3-p11.23	-	-	-	-	-	Strong	lung	739.545	ENSG00000102265	13	5	38.4615
193	TIMP2	1	TIMP metallopeptidase inhibitor 2	HGNC:11821	17q25	Diff	-0.22037	-0.235219	12.2761	0.000713607	-	ovary	459.411	ENSG00000035862	13	6	46.1538
194	TLR4	3	toll-like receptor 4	HGNC:11850	9q33.1	Diff	0.312779	0.28006	10.57	0.00661003	-	white_blood	41.6088	ENSG00000136869	10	4	40
195	TNF	1	tumor necrosis factor	HGNC:11892	6p21.3	-	-	-	-	-	Strong	white_blood	7.85387	ENSG00000204490	4	0	0
196	TNS1	1	tensin 1	HGNC:11973	2q35-q36	-	-	-	-	-	Strong	colon	295.083	ENSG00000079308	71	36	50.7042
197	TP53	15	tumor protein p53	HGNC:11998	17p13.1	Diff	-0.629987	-0.738287	7.61328	2.7665e-06	Strong	white_blood	50.9213	ENSG00000141510	36	9	25
198	TRPV4	5	transient receptor potential cation channel, subfamily V, member 4	HGNC:18083	12q24.1	-	-	-	-	-	Strong	kidney	3.28727	ENSG00000111199	26	4	15.3846
199	TSLP	3	thymic stromal lymphopoietin	HGNC:30743	5q22.1	-	-	-	-	-	Strong	heart	7.06549	ENSG00000145777	9	0	0
200	VDR	3	vitamin D (1,25- dihydroxyvitamin D3) receptor	HGNC:12679	12q12-q14	Diff	0.254542	0.290377	8.60241	0.0152499	Strong	white_blood	7.38322	ENSG00000111424	26	5	19.2308
201	VEGFA	19	vascular endothelial growth factor A	HGNC:12680	6p12	Diff	0.604708	0.687525	9.95854	0.000225044	-	adipose	107.279	ENSG00000112715	44	14	31.8182
202	WNT7A	1	wingless-type MMTV integration site family, member 7A	HGNC:12786	3p25	-	-	-	-	-	-	testes	1.733	ENSG00000154764	9	1	11.1111
203	XRCC1	1	X-ray repair complementing defective repair in Chinese hamster cells 1	HGNC:12828	19q13.2	-	-	-	-	-	Strong	prostate	15.2418	ENSG00000073050	34	2	5.88235
204	XRCC5	1	X-ray repair complementing defective repair in Chinese hamster cells 5 (double-strand-break rejoining)	HGNC:12833	2q35	Diff	0.384729	-0.101951	5.52505	0.000577198	Strong	prostate	118.801	ENSG00000079246	43	8	18.6047
205	ZBTB9	1	zinc finger and BTB domain containing 9	HGNC:28323	6p21.31	Diff	-0.754496	-0.599933	6.80563	2.46e-06	-	ovary	11.7988	ENSG00000213588	2	0	0
206	ZKSCAN3	3	zinc finger with KRAB and SCAN domains 3	HGNC:13853	6p22.1	Diff	-0.491806	-0.146347	4.78788	0.009979	Strong	kidney	5.73248	ENSG00000189298	9	3	33.3333
