# Supplementary material for: Increased Transcript Complexity in Genes Associated with Chronic Obstructive Pulmonary Disease
Source: PLoS One. 2015 Oct 19;10(10):e0140885. doi: 10.1371/journal.pone.0140885 (PMC4610675; doi:10.1371/journal.pone.0140885)
Supplement: S2 Table — (XLSX) [file pone.0140885.s012.xlsx]

## Sheet: Sheet1
Supplementary Table 2. SNP4Disease and Glad4U genes associated with COPD.
	HGNC ID	Name	HGNC Number	Location
1	ABCA13	ATP-binding cassette, sub-family A (ABC1), member 13	HGNC:14638	7p12.3
2	ABCC1	ATP-binding cassette, sub-family C (CFTR/MRP), member 1	HGNC:51	16p13.1
3	ABCC9	ATP-binding cassette, sub-family C (CFTR/MRP), member 9	HGNC:60	12p12.1
4	ABHD12B	abhydrolase domain containing 12B	HGNC:19837	14q21.3
5	ACE	angiotensin I converting enzyme	HGNC:2707	17q23.3
6	ADAM19	ADAM metallopeptidase domain 19	HGNC:197	5q33.3
7	ADAM33	ADAM metallopeptidase domain 33	HGNC:15478	20p13
8	ADARB1	adenosine deaminase, RNA-specific, B1	HGNC:226	21q22.3
9	ADARB2	adenosine deaminase, RNA-specific, B2 (non-functional)	HGNC:227	10p15.3
10	ADORA2B	adenosine A2b receptor	HGNC:264	17p12
11	ADRA1D	adrenoceptor alpha 1D	HGNC:280	20p13
12	ADRB2	adrenoceptor beta 2, surface	HGNC:286	5q31-q32
13	AGBL4	ATP/GTP binding protein-like 4	HGNC:25892	1p33
14	AGER	advanced glycosylation end product-specific receptor	HGNC:320	6p21.3
15	AGO4	argonaute RISC catalytic component 4	HGNC:18424	1p34
16	AHRR	aryl-hydrocarbon receptor repressor	HGNC:346	5p15.33
17	ALOX15	arachidonate 15-lipoxygenase	HGNC:433	17p13.3
18	ANKRD2	ankyrin repeat domain 2 (stretch responsive muscle)	HGNC:495	10q23
19	ANKRD44	ankyrin repeat domain 44	HGNC:25259	2q33.1
20	ANKRD7	ankyrin repeat domain 7	HGNC:18588	7q31
21	ANXA2P3	annexin A2 pseudogene 3	HGNC:540	10q21.3
22	ANXA5	annexin A5	HGNC:543	4q27
23	AQP5	aquaporin 5	HGNC:638	12q13
24	ARHGAP29	Rho GTPase activating protein 29	HGNC:30207	1p22.1
25	ARMC2	armadillo repeat containing 2	HGNC:23045	6q21
26	ASB1	ankyrin repeat and SOCS box containing 1	HGNC:16011	2q37
27	ATP10B	ATPase, class V, type 10B	HGNC:13543	5q34
28	ATP12A	ATPase, H+/K+ transporting, nongastric, alpha polypeptide	HGNC:13816	13q11-q12.1
29	ATRNL1	attractin-like 1	HGNC:29063	10q26
30	ATXN7	ataxin 7	HGNC:10560	3p21.1-p12
31	AUH	AU RNA binding protein/enoyl-CoA hydratase	HGNC:890	9q22
32	B3GAT1	beta-1,3-glucuronyltransferase 1 (glucuronosyltransferase P)	HGNC:921	11q25
33	B9D2	B9 protein domain 2	HGNC:28636	19q13.2
34	BAG6	BCL2-associated athanogene 6	HGNC:13919	6p21.3
35	BICD1	bicaudal D homolog 1 (Drosophila)	HGNC:1049	12p11.2-p11.1
36	BTRC	beta-transducin repeat containing E3 ubiquitin protein ligase	HGNC:1144	10q24.32
37	C10orf11	chromosome 10 open reading frame 11	HGNC:23405	10q22.3
38	C5AR1	complement component 5a receptor 1	HGNC:1338	19q13.3-q13.4
39	CADM1	cell adhesion molecule 1	HGNC:5951	11q23.2
40	CADM2	cell adhesion molecule 2	HGNC:29849	3p12.2
41	CASC15	cancer susceptibility candidate 15 (non-protein coding)	HGNC:28245	6p22.3
42	CAST	calpastatin	HGNC:1515	5q15
43	CAT	catalase	HGNC:1516	11p13
44	CCBL2	cysteine conjugate-beta lyase 2	HGNC:33238	1p22.2
45	CCDC149	coiled-coil domain containing 149	HGNC:25405	4p15.2
46	CCDC174	coiled-coil domain containing 174	HGNC:28033	3p25.1
47	CCDC38	coiled-coil domain containing 38	HGNC:26843	12q23.1
48	CCDC67	coiled-coil domain containing 67	HGNC:26344	11q21
49	CCDC71L	coiled-coil domain containing 71-like	HGNC:26685	7q22.3
50	CCDC91	coiled-coil domain containing 91	HGNC:24855	12p11.22
51	CCDC97	coiled-coil domain containing 97	HGNC:28289	19q13.2
52	CCL1	chemokine (C-C motif) ligand 1	HGNC:10609	17q11.2
53	CCL11	chemokine (C-C motif) ligand 11	HGNC:10610	17q21.1-q21.2
54	CCL5	chemokine (C-C motif) ligand 5	HGNC:10632	17q11.2-q12
55	CD86	CD86 molecule	HGNC:1705	3q21
56	CDC123	cell division cycle 123	HGNC:16827	10p13
57	CDC6	cell division cycle 6	HGNC:1744	17q21.3
58	CDH13	cadherin 13	HGNC:1753	16q23.3
59	CDYL	chromodomain protein, Y-like	HGNC:1811	6p25.1
60	CFDP1	craniofacial development protein 1	HGNC:1873	16q22.2-q22.3
61	CFTR	cystic fibrosis transmembrane conductance regulator (ATP-binding cassette sub-family C, member 7)	HGNC:1884	7q31-q32
62	CHD7	chromodomain helicase DNA binding protein 7	HGNC:20626	8q12.2
63	CHI3L1	chitinase 3-like 1 (cartilage glycoprotein-39)	HGNC:1932	1q32.1
64	CHIA	chitinase, acidic	HGNC:17432	1p13.2
65	CHRM3	cholinergic receptor, muscarinic 3	HGNC:1952	1q43
66	CHRNA3	cholinergic receptor, nicotinic, alpha 3 (neuronal)	HGNC:1957	15q24
67	CHRNA5	cholinergic receptor, nicotinic, alpha 5 (neuronal)	HGNC:1959	15q24
68	CHRNB4	cholinergic receptor, nicotinic, beta 4 (neuronal)	HGNC:1964	15q24
69	CLCA1	chloride channel accessory 1	HGNC:2015	1p22.3
70	CLPTM1L	CLPTM1-like	HGNC:24308	5p15.33
71	CLSTN2	calsyntenin 2	HGNC:17448	3q23
72	CNTN5	contactin 5	HGNC:2175	11q22.1
73	COL1A2	collagen, type I, alpha 2	HGNC:2198	7q21.3
74	CRLF2	cytokine receptor-like factor 2	HGNC:14281	Xp22.3 and Yp11.3
75	CRP	C-reactive protein, pentraxin-related	HGNC:2367	1q23.2
76	CSF2	colony stimulating factor 2 (granulocyte-macrophage)	HGNC:2434	5q23-q31
77	CSF3	colony stimulating factor 3 (granulocyte)	HGNC:2438	17q11.2-q12
78	CSMD1	CUB and Sushi multiple domains 1	HGNC:14026	8p23.2
79	CTLA4	cytotoxic T-lymphocyte-associated protein 4	HGNC:2505	2q33
80	CXCL10	chemokine (C-X-C motif) ligand 10	HGNC:10637	4q21
81	CXCR1	chemokine (C-X-C motif) receptor 1	HGNC:6026	2q35
82	CXCR3	chemokine (C-X-C motif) receptor 3	HGNC:4540	Xq13
83	CXorf30	chromosome X open reading frame 30	HGNC:27298	Xp21.1
84	CYP1A1	cytochrome P450, family 1, subfamily A, polypeptide 1	HGNC:2595	15q24.1
85	CYP1A2	cytochrome P450, family 1, subfamily A, polypeptide 2	HGNC:2596	15q24.1
86	CYP1B1	cytochrome P450, family 1, subfamily B, polypeptide 1	HGNC:2597	2p22.2
87	CYP2A13	cytochrome P450, family 2, subfamily A, polypeptide 13	HGNC:2608	19q13.2
88	CYP2A6	cytochrome P450, family 2, subfamily A, polypeptide 6	HGNC:2610	19q13.2
89	CYP2F1	cytochrome P450, family 2, subfamily F, polypeptide 1	HGNC:2632	19q13.1-q13.2
90	CYYR1	cysteine/tyrosine-rich 1	HGNC:16274	21q21.2
91	DAAM1	dishevelled associated activator of morphogenesis 1	HGNC:18142	14q22.3
92	DAAM2	dishevelled associated activator of morphogenesis 2	HGNC:18143	6p21.1
93	DCN	decorin	HGNC:2705	12q23
94	DEFB1	defensin, beta 1	HGNC:2766	8p23.1
95	DFNB31	deafness, autosomal recessive 31	HGNC:16361	9q32
96	DLG1	discs, large homolog 1 (Drosophila)	HGNC:2900	3q29
97	DNAH6	dynein, axonemal, heavy chain 6	HGNC:2951	2p11.2
98	DNMT3B	DNA (cytosine-5-)-methyltransferase 3 beta	HGNC:2979	20q11.2
99	DOCK4	dedicator of cytokinesis 4	HGNC:19192	7q31.1
100	DPP10	dipeptidyl-peptidase 10 (non-functional)	HGNC:20823	2q14.1
101	DSCAM	Down syndrome cell adhesion molecule	HGNC:3039	21q22.2-q22.3
102	EDN1	endothelin 1	HGNC:3176	6p24.1
103	EFHC1	EF-hand domain (C-terminal) containing 1	HGNC:16406	6p12.3
104	EGFR	epidermal growth factor receptor	HGNC:3236	7p12
105	EGR1	early growth response 1	HGNC:3238	5q23-q31
106	EIF4ENIF1	eukaryotic translation initiation factor 4E nuclear import factor 1	HGNC:16687	22q11.2
107	ELANE	elastase, neutrophil expressed	HGNC:3309	19p13.3
108	ELN	elastin	HGNC:3327	7q11.1-q21.1
109	ELTD1	EGF, latrophilin and seven transmembrane domain containing 1	HGNC:20822	1p33-p32
110	EPHX1	epoxide hydrolase 1, microsomal (xenobiotic)	HGNC:3401	1q42.1
111	ERBB4	v-erb-b2 avian erythroblastic leukemia viral oncogene homolog 4	HGNC:3432	2q33.3-q34
112	EYA2	eyes absent homolog 2 (Drosophila)	HGNC:3520	20q13.1
113	FAM13A	family with sequence similarity 13, member A	HGNC:19367	4q22.1
114	FAM172A	family with sequence similarity 172, member A	HGNC:25365	5q15
115	FAM227B	family with sequence similarity 227, member B	HGNC:26543	15q21.2
116	FBXL7	F-box and leucine-rich repeat protein 7	HGNC:13604	5p15.1
117	FGB	fibrinogen beta chain	HGNC:3662	4q28
118	FGF7	fibroblast growth factor 7	HGNC:3685	15q21.2
119	FHIT	fragile histidine triad	HGNC:3701	3p14.2
120	FLCN	folliculin	HGNC:27310	17p11.2
121	FOCAD	focadhesin	HGNC:23377	9p21
122	FRK	fyn-related kinase	HGNC:3955	6q21-q22.3
123	FTO	fat mass and obesity associated	HGNC:24678	16q12.2
124	FUT9	fucosyltransferase 9 (alpha (1,3) fucosyltransferase)	HGNC:4020	6q16
125	GC	group-specific component (vitamin D binding protein)	HGNC:4187	4q12-q13
126	GCLC	glutamate-cysteine ligase, catalytic subunit	HGNC:4311	6p12
127	GEMIN5	gem (nuclear organelle) associated protein 5	HGNC:20043	5q34
128	GLIS3	GLIS family zinc finger 3	HGNC:28510	9p24.2
129	GPR126	G protein-coupled receptor 126	HGNC:13841	6q23.1-q24.3
130	GPR98	G protein-coupled receptor 98	HGNC:17416	5q13
131	GRM1	glutamate receptor, metabotropic 1	HGNC:4593	6q24
132	GSTCD	glutathione S-transferase, C-terminal domain containing	HGNC:25806	4q24
133	GSTM1	glutathione S-transferase mu 1	HGNC:4632	1p13.3
134	GSTM3	glutathione S-transferase mu 3 (brain)	HGNC:4635	1p13.3
135	GSTO2	glutathione S-transferase omega 2	HGNC:23064	10q25.1
136	GSTP1	glutathione S-transferase pi 1	HGNC:4638	11q13.2
137	GSTT1	glutathione S-transferase theta 1	HGNC:4641	22q11.23
138	GYPA	glycophorin A (MNS blood group)	HGNC:4702	4q31.21
139	HHIP	hedgehog interacting protein	HGNC:14866	4q31.21-q31.3
140	HHIP-AS1	HHIP antisense RNA 1	HGNC:44182	4q31.21
141	HMOX1	heme oxygenase (decycling) 1	HGNC:5013	22q12
142	HNRNPLL	heterogeneous nuclear ribonucleoprotein L-like	HGNC:25127	2p22
143	HNRNPUL1	heterogeneous nuclear ribonucleoprotein U-like 1	HGNC:17011	19q13.2
144	HSF2	heat shock transcription factor 2	HGNC:5225	6q22
145	HTR4	5-hydroxytryptamine (serotonin) receptor 4, G protein-coupled	HGNC:5299	5q31-q33
146	HYKK	hydroxylysine kinase	HGNC:34403	15q25.1
147	ICAM1	intercellular adhesion molecule 1	HGNC:5344	19p13.3-p13.2
148	IFNG	interferon, gamma	HGNC:5438	12q14
149	IFNGR2	interferon gamma receptor 2 (interferon gamma transducer 1)	HGNC:5440	21q22.1
150	IGF1R	insulin-like growth factor 1 receptor	HGNC:5465	15q26.3
151	IL10	interleukin 10	HGNC:5962	1q31-q32
152	IL10RA	interleukin 10 receptor, alpha	HGNC:5964	11q23
153	IL12A	interleukin 12A	HGNC:5969	3q25.33
154	IL13	interleukin 13	HGNC:5973	5q31
155	IL13RA1	interleukin 13 receptor, alpha 1	HGNC:5974	Xq24
156	IL16	interleukin 16	HGNC:5980	15q26.3
157	IL17A	interleukin 17A	HGNC:5981	6p12
158	IL17F	interleukin 17F	HGNC:16404	6p12
159	IL1B	interleukin 1, beta	HGNC:5992	2q14
160	IL4R	interleukin 4 receptor	HGNC:6015	16p12.1-p11.2
161	IL6	interleukin 6	HGNC:6018	7p21-p15
162	IL6R	interleukin 6 receptor	HGNC:6019	1q21
163	IL8	interleukin 8	HGNC:6025	4q13-q21
164	INTS2	integrator complex subunit 2	HGNC:29241	17q23.2
165	IREB2	iron-responsive element binding protein 2	HGNC:6115	15q25.1
166	ITGA1	integrin, alpha 1	HGNC:6134	5q11.1
167	ITGB8	integrin, beta 8	HGNC:6163	7p15.3
168	ITPR1	inositol 1,4,5-trisphosphate receptor, type 1	HGNC:6180	3p26.1
169	JAM2	junctional adhesion molecule 2	HGNC:14686	21q21.2
170	KCNH5	potassium voltage-gated channel, subfamily H (eag-related), member 5	HGNC:6254	14q23.1
171	KCNH7	potassium voltage-gated channel, subfamily H (eag-related), member 7	HGNC:18863	2q24.3
172	KCNJ6	potassium inwardly-rectifying channel, subfamily J, member 6	HGNC:6267	21q22.1
173	KDM1B	lysine (K)-specific demethylase 1B	HGNC:21577	6p22.3
174	KEAP1	kelch-like ECH-associated protein 1	HGNC:23177	19p13.2
175	KIAA1210	KIAA1210	HGNC:29218	Xq24
176	KIAA1211	KIAA1211	HGNC:29219	4q12
177	KIAA2026	KIAA2026	HGNC:23378	9p24.1
178	LAMA1	laminin, alpha 1	HGNC:6481	18p11.3
179	LINGO2	leucine rich repeat and Ig domain containing 2	HGNC:21207	9p21.2
180	LIPF	lipase, gastric	HGNC:6622	10q23
181	LIPM	lipase, family member M	HGNC:23455	10q23.31
182	LMX1A	LIM homeobox transcription factor 1, alpha	HGNC:6653	1q24.1
183	LOC285692	-	-	-
184	LRP1	low density lipoprotein receptor-related protein 1	HGNC:6692	12q13.3
185	LRRC49	leucine rich repeat containing 49	HGNC:25965	15q23
186	LRRC9	leucine rich repeat containing 9	HGNC:19848	14q23.1
187	LTA	lymphotoxin alpha	HGNC:6709	6p21.3
188	M1AP	meiosis 1 associated protein	HGNC:25183	2p13.1
189	MACROD2	MACRO domain containing 2	HGNC:16126	20p12.1
190	MAP10	microtubule-associated protein 10	HGNC:29265	1q42.2
191	MARCH1	membrane-associated ring finger (C3HC4) 1, E3 ubiquitin protein ligase	HGNC:26077	4q32.2
192	MAST2	microtubule associated serine/threonine kinase 2	HGNC:19035	1p34.1
193	MCC	mutated in colorectal cancers	HGNC:6935	5q21-q22
194	MECOM	MDS1 and EVI1 complex locus	HGNC:3498	3q26.2
195	MFAP2	microfibrillar-associated protein 2	HGNC:7033	1p36.1-p35
196	MICB	MHC class I polypeptide-related sequence B	HGNC:7091	6p21.3
197	MIR196A2	microRNA 196a-2	HGNC:31568	12q13.13
198	MIR499A	microRNA 499a	HGNC:32133	20q11.22
199	MIR499B	microRNA 499b	HGNC:41640	20
200	MLLT4	myeloid/lymphoid or mixed-lineage leukemia (trithorax homolog, Drosophila); translocated to, 4	HGNC:7137	6q27
201	MMP1	matrix metallopeptidase 1 (interstitial collagenase)	HGNC:7155	11q21-q22
202	MMP12	matrix metallopeptidase 12 (macrophage elastase)	HGNC:7158	11q22.3
203	MMP15	matrix metallopeptidase 15 (membrane-inserted)	HGNC:7161	16q13
204	MMP3	matrix metallopeptidase 3 (stromelysin 1, progelatinase)	HGNC:7173	11q22.3
205	MMP9	matrix metallopeptidase 9 (gelatinase B, 92kDa gelatinase, 92kDa type IV collagenase)	HGNC:7176	20q12-q13
206	MOB3B	MOB kinase activator 3B	HGNC:23825	9p21.1
207	MOXD1	monooxygenase, DBH-like 1	HGNC:21063	6q23.2
208	MSANTD3	Myb/SANT-like DNA-binding domain containing 3	HGNC:23370	9q31.1
209	MSR1	macrophage scavenger receptor 1	HGNC:7376	8p22
210	MTHFD1L	methylenetetrahydrofolate dehydrogenase (NADP+ dependent) 1-like	HGNC:21055	6q25.1
211	MTMR3	myotubularin related protein 3	HGNC:7451	22q12.2
212	MTUS2	microtubule associated tumor suppressor candidate 2	HGNC:20595	13q12.3
213	MUC5B	mucin 5B, oligomeric mucus/gel-forming	HGNC:7516	11p15.5
214	MYH7B	myosin, heavy chain 7B, cardiac muscle, beta	HGNC:15906	20q11
215	MYO16	myosin XVI	HGNC:29822	13q33.3
216	NCOA5	nuclear receptor coactivator 5	HGNC:15909	20q12-q13.12
217	NDUFS4	NADH dehydrogenase (ubiquinone) Fe-S protein 4, 18kDa (NADH-coenzyme Q reductase)	HGNC:7711	5q11.1
218	NEDD4L	neural precursor cell expressed, developmentally down-regulated 4-like, E3 ubiquitin protein ligase	HGNC:7728	18q21
219	NFE2L2	nuclear factor, erythroid 2-like 2	HGNC:7782	2q31
220	NFKB1	nuclear factor of kappa light polypeptide gene enhancer in B-cells 1	HGNC:7794	4q24
221	NFKBIB	nuclear factor of kappa light polypeptide gene enhancer in B-cells inhibitor, beta	HGNC:7798	19q13.1
222	NHLRC2	NHL repeat containing 2	HGNC:24731	10q26.11
223	NID2	nidogen 2 (osteonidogen)	HGNC:13389	14q22.1
224	NNMT	nicotinamide N-methyltransferase	HGNC:7861	11q23.1
225	NOD2	nucleotide-binding oligomerization domain containing 2	HGNC:5331	16q12
226	NOS3	nitric oxide synthase 3 (endothelial cell)	HGNC:7876	7q36
227	NRG3	neuregulin 3	HGNC:7999	10q22-q23
228	OPCML	opioid binding protein/cell adhesion molecule-like	HGNC:8143	11q25
229	OSBPL6	oxysterol binding protein-like 6	HGNC:16388	2q32.1
230	PAX3	paired box 3	HGNC:8617	2q36.1
231	PBRM1	polybromo 1	HGNC:30064	3p21
232	PCA3	prostate cancer associated 3 (non-protein coding)	HGNC:8637	9q21.2
233	PDE4A	phosphodiesterase 4A, cAMP-specific	HGNC:8780	19p13.2
234	PDE4D	phosphodiesterase 4D, cAMP-specific	HGNC:8783	5q12
235	PDZD2	PDZ domain containing 2	HGNC:18486	5p14.1
236	PHACTR2	phosphatase and actin regulator 2	HGNC:20956	6q24.1
237	PHEX	phosphate regulating endopeptidase homolog, X-linked	HGNC:8918	Xp22.2-p22.1
238	PI3	peptidase inhibitor 3, skin-derived	HGNC:8947	20q13.12
239	PIEZO2	piezo-type mechanosensitive ion channel component 2	HGNC:26270	18p11.21
240	PKN2	protein kinase N2	HGNC:9406	1p22
241	PLA2G2D	phospholipase A2, group IID	HGNC:9033	1p36.12
242	PLAUR	plasminogen activator, urokinase receptor	HGNC:9053	19q13
243	PLCE1	phospholipase C, epsilon 1	HGNC:17175	10q23
244	PPHLN1	periphilin 1	HGNC:19369	12q12
245	PPP1R14C	protein phosphatase 1, regulatory (inhibitor) subunit 14C	HGNC:14952	6q24.3-q25.3
246	PROM1	prominin 1	HGNC:9454	4p15
247	PRSS35	protease, serine, 35	HGNC:21387	6q14.2
248	PRUNE2	prune homolog 2 (Drosophila)	HGNC:25209	9q21.32
249	PTCHD1	patched domain containing 1	HGNC:26392	Xp22.13
250	PTEN	phosphatase and tensin homolog	HGNC:9588	10q23
251	PTGS2	prostaglandin-endoperoxide synthase 2 (prostaglandin G/H synthase and cyclooxygenase)	HGNC:9605	1q25.2-q25.3
252	PTPRD	protein tyrosine phosphatase, receptor type, D	HGNC:9668	9p24.1-p23
253	PTX3	pentraxin 3, long	HGNC:9692	3q25
254	RAB4B	RAB4B, member RAS oncogene family	HGNC:9782	19q13.2
255	RARA	retinoic acid receptor, alpha	HGNC:9864	17q21.1
256	RARB	retinoic acid receptor, beta	HGNC:9865	3p24
257	RBFOX1	RNA binding protein, fox-1 homolog (C. elegans) 1	HGNC:18222	16p13.3
258	RCSD1	RCSD domain containing 1	HGNC:28310	1q24.2
259	RHBDD1	rhomboid domain containing 1	HGNC:23081	2q36.3
260	RHOU	ras homolog family member U	HGNC:17794	1q42.11-q42.3
261	RPH3A	rabphilin 3A homolog (mouse)	HGNC:17056	12q24.13
262	RPS6KA2	ribosomal protein S6 kinase, 90kDa, polypeptide 2	HGNC:10431	6q27
263	SCGB1A1	secretoglobin, family 1A, member 1 (uteroglobin)	HGNC:12523	11q12.3
264	SCN1A	sodium channel, voltage-gated, type I, alpha subunit	HGNC:10585	2q24.3
265	SEMA6D	sema domain, transmembrane domain (TM), and cytoplasmic domain, (semaphorin) 6D	HGNC:16770	15q21.1
266	SERINC1	serine incorporator 1	HGNC:13464	6q22.32
267	SERPINA1	serpin peptidase inhibitor, clade A (alpha-1 antiproteinase, antitrypsin), member 1	HGNC:8941	14q32.1
268	SERPINA3	serpin peptidase inhibitor, clade A (alpha-1 antiproteinase, antitrypsin), member 3	HGNC:16	14q32.1
269	SERPINA5	serpin peptidase inhibitor, clade A (alpha-1 antiproteinase, antitrypsin), member 5	HGNC:8723	14q32.1
270	SERPINE2	serpin peptidase inhibitor, clade E (nexin, plasminogen activator inhibitor type 1), member 2	HGNC:8951	2q36.1
271	SFTPA1	surfactant protein A1	HGNC:10798	10q22.3
272	SFTPB	surfactant protein B	HGNC:10801	2p12-p11.2
273	SFTPC	surfactant protein C	HGNC:10802	8p21
274	SFTPD	surfactant protein D	HGNC:10803	10q22.2-q23.1
275	SIRT1	sirtuin 1	HGNC:14929	10q21
276	SLC11A1	solute carrier family 11 (proton-coupled divalent metal ion transporter), member 1	HGNC:10907	2q35
277	SLC18A2	solute carrier family 18 (vesicular monoamine transporter), member 2	HGNC:10935	10q25
278	SLC24A3	solute carrier family 24 (sodium/potassium/calcium exchanger), member 3	HGNC:10977	20p13
279	SLC26A4	solute carrier family 26 (anion exchanger), member 4	HGNC:8818	7q31
280	SLC27A6	solute carrier family 27 (fatty acid transporter), member 6	HGNC:11000	5q23.3
281	SLC44A1	solute carrier family 44 (choline transporter), member 1	HGNC:18798	9q31.2
282	SLC6A4	solute carrier family 6 (neurotransmitter transporter), member 4	HGNC:11050	17q11.2
283	SLPI	secretory leukocyte peptidase inhibitor	HGNC:11092	20q13.12
284	SMAD3	SMAD family member 3	HGNC:6769	15q21-q22
285	SNRPN	small nuclear ribonucleoprotein polypeptide N	HGNC:11164	15q11.2
286	SNTG1	syntrophin, gamma 1	HGNC:13740	8q11-q12
287	SNX9	sorting nexin 9	HGNC:14973	6q25.1-q26
288	SOBP	sine oculis binding protein homolog (Drosophila)	HGNC:29256	6q21
289	SOD2	superoxide dismutase 2, mitochondrial	HGNC:11180	6q25
290	SOD3	superoxide dismutase 3, extracellular	HGNC:11181	4p15.2
291	SOX30	SRY (sex determining region Y)-box 30	HGNC:30635	5q33
292	SPATA13	spermatogenesis associated 13	HGNC:23222	13q12.13
293	SPDEF	SAM pointed domain containing ETS transcription factor	HGNC:17257	6p21.3
294	STAT1	signal transducer and activator of transcription 1, 91kDa	HGNC:11362	2q32.2-q32.3
295	SYN1	synapsin I	HGNC:11494	Xp11.2
296	SYT1	synaptotagmin I	HGNC:11509	12q21.2
297	SYT10	synaptotagmin X	HGNC:19266	12p11
298	SYT9	synaptotagmin IX	HGNC:19265	11p15.4
299	TCF12	transcription factor 12	HGNC:11623	15q21
300	TENM2	teneurin transmembrane protein 2	HGNC:29943	5q35
301	TENM3	teneurin transmembrane protein 3	HGNC:29944	4q35
302	TENM4	teneurin transmembrane protein 4	HGNC:29945	11q13
303	TERT	telomerase reverse transcriptase	HGNC:11730	5p15.33
304	TGFB1	transforming growth factor, beta 1	HGNC:11766	19q13.1
305	TGFBR3	transforming growth factor, beta receptor III	HGNC:11774	1p33-p32
306	THSD4	thrombospondin, type I, domain containing 4	HGNC:25835	15q23
307	THSD7A	thrombospondin, type I, domain containing 7A	HGNC:22207	7p21.3
308	TIMP1	TIMP metallopeptidase inhibitor 1	HGNC:11820	Xp11.3-p11.23
309	TIMP2	TIMP metallopeptidase inhibitor 2	HGNC:11821	17q25
310	TLR2	toll-like receptor 2	HGNC:11848	4q32
311	TLR3	toll-like receptor 3	HGNC:11849	4q35
312	TLR4	toll-like receptor 4	HGNC:11850	9q33.1
313	TMEM63A	transmembrane protein 63A	HGNC:29118	1q42.12
314	TNF	tumor necrosis factor	HGNC:11892	6p21.3
315	TNFRSF10A	tumor necrosis factor receptor superfamily, member 10a	HGNC:11904	8p21
316	TNFRSF1A	tumor necrosis factor receptor superfamily, member 1A	HGNC:11916	12p13.2
317	TNS1	tensin 1	HGNC:11973	2q35-q36
318	TNXB	tenascin XB	HGNC:11976	6p21.3
319	TOM1	target of myb1 (chicken)	HGNC:11982	22q13.1
320	TPO	thyroid peroxidase	HGNC:12015	2p25
321	TREM1	triggering receptor expressed on myeloid cells 1	HGNC:17760	6p21.1
322	TRIM61	tripartite motif containing 61	HGNC:24339	4q32.3
323	TRIM71	tripartite motif containing 71, E3 ubiquitin protein ligase	HGNC:32669	3p22.3
324	TRPM7	transient receptor potential cation channel, subfamily M, member 7	HGNC:17994	15q21
325	TRPV4	transient receptor potential cation channel, subfamily V, member 4	HGNC:18083	12q24.1
326	TSLP	thymic stromal lymphopoietin	HGNC:30743	5q22.1
327	TTTY4	testis-specific transcript, Y-linked 4 (non-protein coding)	HGNC:16481	Yq11.2
328	VTI1A	vesicle transport through interaction with t-SNAREs 1A	HGNC:17792	10q25.2
329	WDFY1	WD repeat and FYVE domain containing 1	HGNC:20451	2q36.2
330	WWOX	WW domain containing oxidoreductase	HGNC:12799	16q23.3-q24.1
331	XIRP2	xin actin-binding repeat containing 2	HGNC:14303	2q31.1
332	XRCC5	X-ray repair complementing defective repair in Chinese hamster cells 5 (double-strand-break rejoining)	HGNC:12833	2q35
333	ZFYVE28	zinc finger, FYVE domain containing 28	HGNC:29334	4p16.3
334	ZKSCAN3	zinc finger with KRAB and SCAN domains 3	HGNC:13853	6p22.1
335	ZKSCAN4	zinc finger with KRAB and SCAN domains 4	HGNC:13854	6p21
336	ZNF607	zinc finger protein 607	HGNC:28192	19q13.1
337	ZSCAN31	zinc finger and SCAN domain containing 31	HGNC:14097	6p
338	ZW10	zw10 kinetochore protein	HGNC:13194	11q23
