# Supplementary material for: Increased Transcript Complexity in Genes Associated with Chronic Obstructive Pulmonary Disease
Source: PLoS One. 2015 Oct 19;10(10):e0140885. doi: 10.1371/journal.pone.0140885 (PMC4610675; doi:10.1371/journal.pone.0140885)
Supplement: S3 Table — (XLSX) [file pone.0140885.s013.xlsx]

## Sheet: Sheet1
Supplementary Table 3. Genes associated with Parkinson's disease.
	HGNC Name	Full Name	HGNC ID	Location
1	AAK1	AP2 associated kinase 1	HGNC:19679	2p13.3
2	ACMSD	aminocarboxymuconate semialdehyde decarboxylase	HGNC:19288	2q21.3
3	ATF6	activating transcription factor 6	HGNC:791	1q22-q23
4	ATP13A2	ATPase type 13A2	HGNC:30213	1p36
5	ATXN2	ataxin 2	HGNC:10555	12q23-q24.1
6	ATXN3	ataxin 3	HGNC:7106	14q21
7	BMP4	bone morphogenetic protein 4	HGNC:1071	14q22-q23
8	BRINP1	bone morphogenetic protein/retinoic acid inducible neural-specific 1	HGNC:2687	9q32-q33
9	BST1	bone marrow stromal cell antigen 1	HGNC:1118	4p15
10	C10orf32	chromosome 10 open reading frame 32	HGNC:23516	10q24.33
11	C4orf26	chromosome 4 open reading frame 26	HGNC:26300	4q21.1
12	C8orf4	chromosome 8 open reading frame 4	HGNC:1357	8p11.2
13	C9orf72	chromosome 9 open reading frame 72	HGNC:28337	9p21.1
14	CCAR2	cell cycle and apoptosis regulator 2	HGNC:23360	8p22
15	CCDC62	coiled-coil domain containing 62	HGNC:30723	12q24.31
16	CCDC82	coiled-coil domain containing 82	HGNC:26282	11q21
17	CLRN3	clarin 3	HGNC:20795	10q26.2
18	CNKSR3	CNKSR family member 3	HGNC:23034	6q25.2
19	CNNM2	cyclin M2	HGNC:103	10q23-q24
20	COL13A1	collagen, type XIII, alpha 1	HGNC:2190	10q22
21	CRHR1-IT1	CRHR1 intronic transcript 1 (non-protein coding)	HGNC:26327	17q21.31
22	CSF1R	colony stimulating factor 1 receptor	HGNC:2433	5q32
23	CTC1	CTS telomere maintenance complex component 1	HGNC:26169	17p13.1
24	CYP17A1	cytochrome P450, family 17, subfamily A, polypeptide 1	HGNC:2593	10q24.3
25	DCTN1	dynactin 1	HGNC:2711	2p13
26	DGKQ	diacylglycerol kinase, theta 110kDa	HGNC:2856	4p16.3
27	DLG2	discs, large homolog 2 (Drosophila)	HGNC:2901	11q21
28	DNAJC6	DnaJ (Hsp40) homolog, subfamily C, member 6	HGNC:15469	1p31.3
29	DSG3	desmoglein 3	HGNC:3050	18q12.1
30	EIF4G1	eukaryotic translation initiation factor 4 gamma, 1	HGNC:3296	3q27.1
31	FBXO7	F-box protein 7	HGNC:13586	22q12.3
32	FGF20	fibroblast growth factor 20	HGNC:3677	8p22
33	FMR1	fragile X mental retardation 1	HGNC:3775	Xq27.3
34	GAK	cyclin G associated kinase	HGNC:4113	4p16
35	GBA	glucosidase, beta, acid	HGNC:4177	1q22
36	GCH1	GTP cyclohydrolase 1	HGNC:4193	14q22.1-q22.2
37	GIGYF2	GRB10 interacting GYF protein 2	HGNC:11960	2q37.1
38	GPNMB	glycoprotein (transmembrane) nmb	HGNC:4462	7p
39	GRN	granulin	HGNC:4601	17q21.32
40	HIP1R	huntingtin interacting protein 1 related	HGNC:18415	12q24
41	HLA-DRA	major histocompatibility complex, class II, DR alpha	HGNC:4947	6p21.3
42	HLA-DRB5	major histocompatibility complex, class II, DR beta 5	HGNC:4953	6p21.3
43	HTRA2	HtrA serine peptidase 2	HGNC:14348	2p13.1
44	ISM1	isthmin 1, angiogenesis inhibitor	HGNC:16213	20p12.1
45	ITGA8	integrin, alpha 8	HGNC:6144	10p13
46	KANSL1	KAT8 regulatory NSL complex subunit 1	HGNC:24565	17q21.31
47	LAMP3	lysosomal-associated membrane protein 3	HGNC:14582	3q26.3-q27
48	LMNB1	lamin B1	HGNC:6637	5q23.2
49	LRRK2	leucine-rich repeat kinase 2	HGNC:18618	12q12
50	MAPT	microtubule-associated protein tau	HGNC:6893	17q21
51	MCCC1	methylcrotonoyl-CoA carboxylase 1 (alpha)	HGNC:6936	3q27.1
52	MMRN1	multimerin 1	HGNC:7178	4q22
53	MPP2	membrane protein, palmitoylated 2 (MAGUK p55 subfamily member 2)	HGNC:7220	17q12-q21
54	NSF	N-ethylmaleimide-sensitive factor	HGNC:8016	17q21
55	NUCKS1	nuclear casein kinase and cyclin-dependent kinase substrate 1	HGNC:29923	1q32.1
56	OCA2	oculocutaneous albinism II	HGNC:8101	15q12
57	PANK2	pantothenate kinase 2	HGNC:15894	20p13
58	PARK16*	Parkinson disease 16 (susceptibility)	HGNC:37450	1q32
59	PARK2	parkin RBR E3 ubiquitin protein ligase	HGNC:8607	6q25.2-q27
60	PARK7	parkinson protein 7	HGNC:16369	1p36.23
61	PGAP1	post-GPI attachment to proteins 1	HGNC:25712	2q33.1
62	PINK1	PTEN induced putative kinase 1	HGNC:14581	1p36.12
63	PLA2G6	phospholipase A2, group VI (cytosolic, calcium-independent)	HGNC:9039	22q13.1
64	PLEKHM1	pleckstrin homology domain containing, family M (with RUN domain) member 1	HGNC:29017	17q21.31
65	PM20D1	peptidase M20 domain containing 1	HGNC:26518	1q32.1
66	POLG	polymerase (DNA directed), gamma	HGNC:9179	15q24
67	PRDM15	PR domain containing 15	HGNC:13999	21q22.3
68	PRRG4	proline rich Gla (G-carboxyglutamic acid) 4 (transmembrane)	HGNC:30799	11p13
69	PRSS53	protease, serine, 53	HGNC:34407	16p11.2
70	QSER1	glutamine and serine rich 1	HGNC:26154	11p13
71	RAB7L1	RAB7, member RAS oncogene family-like 1	HGNC:9789	1q32
72	RAI1	retinoic acid induced 1	HGNC:9834	17p11.2
73	RIT2	Ras-like without CAAX 2	HGNC:10017	18q12.3
74	SCARB2	scavenger receptor class B, member 2	HGNC:1665	4q21.1
75	SEMA5A	sema domain, seven thrombospondin repeats (type 1 and type 1-like), transmembrane domain (TM) and short cytoplasmic domain, (semaphorin) 5A	HGNC:10736	5p15.2
76	SFXN2	sideroflexin 2	HGNC:16086	10q24.32
77	SH3GL2	SH3-domain GRB2-like 2	HGNC:10831	9p22
78	SLC2A13	solute carrier family 2 (facilitated glucose transporter), member 13	HGNC:15956	12q12
79	SLC41A1	solute carrier family 41 (magnesium transporter), member 1	HGNC:19429	1q32.1
80	SLC45A3	solute carrier family 45, member 3	HGNC:8642	1q32.1
81	SNCA	synuclein, alpha (non A4 component of amyloid precursor)	HGNC:11138	4q21.3-q22
82	SPG11	spastic paraplegia 11 (autosomal recessive)	HGNC:11226	15q13-q15
83	SPPL2C	signal peptide peptidase like 2C	HGNC:28902	17q21.31
84	SPR	sepiapterin reductase (7,8-dihydrobiopterin:NADP+ oxidoreductase)	HGNC:11257	2p14-p12
85	SREBF1	sterol regulatory element binding transcription factor 1	HGNC:11289	17p11.2
86	STAP1	signal transducing adaptor family member 1	HGNC:24133	4q13.2
87	STBD1	starch binding domain 1	HGNC:24854	4q21.1
88	STH	saitohin	HGNC:18839	17q21.1
89	STK39	serine threonine kinase 39	HGNC:17717	2q24.3
90	STX1B	syntaxin 1B	HGNC:18539	16p12-p11
91	SUCO	SUN domain containing ossification factor	HGNC:1240	1q24
92	SYT11	synaptotagmin XI	HGNC:19239	1q22
93	SYT4	synaptotagmin IV	HGNC:11512	18q12.3
94	TACR1	tachykinin receptor 1	HGNC:11526	2p13.1-p12
95	TARDBP	TAR DNA binding protein	HGNC:11571	1p36.22
96	TAS1R2	taste receptor, type 1, member 2	HGNC:14905	1p36.13
97	TH	tyrosine hydroxylase	HGNC:11782	11p15.5
98	TMC3	transmembrane channel-like 3	HGNC:22995	15q24.3
99	UCHL1	ubiquitin carboxyl-terminal esterase L1 (ubiquitin thiolesterase)	HGNC:12513	4p13
100	UNC13B	unc-13 homolog B (C. elegans)	HGNC:12566	9p13.3
101	USP25	ubiquitin specific peptidase 25	HGNC:12624	21q11.2
102	VPS35	vacuolar protein sorting 35 homolog (S. cerevisiae)	HGNC:13487	16q12
103	WNT3	wingless-type MMTV integration site family, member 3	HGNC:12782	17q21-q22
* Not recognized by UCSC
