# Supplementary material for: Increased Transcript Complexity in Genes Associated with Chronic Obstructive Pulmonary Disease
Source: PLoS One. 2015 Oct 19;10(10):e0140885. doi: 10.1371/journal.pone.0140885 (PMC4610675; doi:10.1371/journal.pone.0140885)
Supplement: S4 Table — (XLSX) [file pone.0140885.s014.xlsx]

## Sheet: Sheet1
Supplementary Table 4. Genes associated with Type 2 Diabetes.
	HGNC Name	Full Name	HGNC ID	Location
1	ACHE	acetylcholinesterase (Yt blood group)	HGNC:108	7q22
2	ADAM30	ADAM metallopeptidase domain 30	HGNC:208	1p12
3	ADAMTS9	ADAM metallopeptidase with thrombospondin type 1 motif, 9	HGNC:13202	3p14.1
4	ADCY5	adenylate cyclase 5	HGNC:236	3q21.1
5	AGMO	alkylglycerol monooxygenase	HGNC:33784	7p21.1
6	AKAP2	A kinase (PRKA) anchor protein 2	HGNC:372	9q31.3
7	ANK1	ankyrin 1, erythrocytic	HGNC:492	8p11.21
8	AP3S2	adaptor-related protein complex 3, sigma 2 subunit	HGNC:571	15q26.1
9	ARAP1	ArfGAP with RhoGAP domain, ankyrin repeat and PH domain 1	HGNC:16925	11q13.3
10	ARF5	ADP-ribosylation factor 5	HGNC:658	7q31.3
11	BARX2	BARX homeobox 2	HGNC:956	11q24.3
12	BCL11A	B-cell CLL/lymphoma 11A (zinc finger protein)	HGNC:13221	2p16.1
13	C2CD4A	C2 calcium-dependent domain containing 4A	HGNC:33627	15q22.2
14	C2CD4B	C2 calcium-dependent domain containing 4B	HGNC:33628	15q22.2
15	C6orf57	chromosome 6 open reading frame 57	HGNC:20957	6q12
16	CAMK1D	calcium/calmodulin-dependent protein kinase ID	HGNC:19341	10p13
17	CAPN10	calpain 10	HGNC:1477	2q37.3
18	CDC123	cell division cycle 123	HGNC:16827	10p13
19	CDKAL1	CDK5 regulatory subunit associated protein 1-like 1	HGNC:21050	6p22.2
20	CDKN2A	cyclin-dependent kinase inhibitor 2A	HGNC:1787	9p21
21	CDKN2B	cyclin-dependent kinase inhibitor 2B (p15, inhibits CDK4)	HGNC:1788	9p21
22	CHCHD2P9*	coiled-coil-helix-coiled-coil-helix domain containing 2 pseudogene 9	HGNC:23676	9q21.32
23	CMIP	c-Maf inducing protein	HGNC:24319	16q23
24	CNTN1	contactin 1	HGNC:2171	12q11-q12
25	COX7B2	cytochrome c oxidase subunit VIIb2	HGNC:24381	4p12
26	CR2	complement component (3d/Epstein Barr virus) receptor 2	HGNC:2336	1q32
27	CRY2	cryptochrome circadian clock 2	HGNC:2385	11p11.2
28	CTBP1-AS2	CTBP1 antisense RNA 2 (head to head)	HGNC:28307	4p16.3
29	CTCFL	CCCTC-binding factor (zinc finger protein)-like	HGNC:16234	20q13.31
30	DCD	dermcidin	HGNC:14669	12q13.1
31	DGKB	diacylglycerol kinase, beta 90kDa	HGNC:2850	7p21.2
32	DUSP9	dual specificity phosphatase 9	HGNC:3076	Xq28
33	ETFA	electron-transfer-flavoprotein, alpha polypeptide	HGNC:3481	15q23-q25
34	F3	coagulation factor III (thromboplastin, tissue factor)	HGNC:3541	1p22-p21
35	FADS1	fatty acid desaturase 1	HGNC:3574	11q12-q13.1
36	FAM58A	family with sequence similarity 58, member A	HGNC:28434	Xq28
37	FITM2	fat storage-inducing transmembrane protein 2	HGNC:16135	20q13.12
38	FTO	fat mass and obesity associated	HGNC:24678	16q12.2
39	G6PC2	glucose-6-phosphatase, catalytic, 2	HGNC:28906	2q24-q31
40	GABRA4	gamma-aminobutyric acid (GABA) A receptor, alpha 4	HGNC:4078	4p12
41	GALNT18	polypeptide N-acetylgalactosaminyltransferase 18	HGNC:30488	11p15
42	GCC1	GRIP and coiled-coil domain containing 1	HGNC:19095	7q22.3
43	GCK	glucokinase (hexokinase 4)	HGNC:4195	7p15.3-p15.1
44	GCKR	glucokinase (hexokinase 4) regulator	HGNC:4196	2p23
45	GIPR	gastric inhibitory polypeptide receptor	HGNC:4271	19q13.2-q13.3
46	GLIS3	GLIS family zinc finger 3	HGNC:28510	9p24.2
47	GPSM1	G-protein signaling modulator 1	HGNC:17858	9q34.3
48	GRB14	growth factor receptor-bound protein 14	HGNC:4565	2q22-q24
49	GRK5	G protein-coupled receptor kinase 5	HGNC:4544	10q26.11
50	HHEX	hematopoietically expressed homeobox	HGNC:4901	10q23.33
51	HLA-DQA2	major histocompatibility complex, class II, DQ alpha 2	HGNC:4943	6p21.3
52	HMG20A	high mobility group 20A	HGNC:5001	15q24
53	HMGA2	high mobility group AT-hook 2	HGNC:5009	12q15
54	HMGB1P1*	high mobility group box 1 pseudogene 1	HGNC:4993	20q13
55	HNF1A	HNF1 homeobox A	HGNC:11621	12q24.31
56	HNF1B	HNF1 homeobox B	HGNC:11630	17q12
57	HNF4A	hepatocyte nuclear factor 4, alpha	HGNC:5024	20q13.12
58	HUNK	hormonally up-regulated Neu-associated kinase	HGNC:13326	21q22.1
59	IDE	insulin-degrading enzyme	HGNC:5381	10q23-q25
60	IGF2BP2	insulin-like growth factor 2 mRNA binding protein 2	HGNC:28867	3q27.2
61	IRS1	insulin receptor substrate 1	HGNC:6125	2q36
62	ITGB6	integrin, beta 6	HGNC:6161	2q24.2
63	JAZF1	JAZF zinc finger 1	HGNC:28917	7p15.2-p15.1
64	KCNJ11	potassium inwardly-rectifying channel, subfamily J, member 11	HGNC:6257	11p15.1
65	KCNK16	potassium channel, subfamily K, member 16	HGNC:14464	6p21.2-p21.1
66	KCNQ1	potassium voltage-gated channel, KQT-like subfamily, member 1	HGNC:6294	11p15.5
67	KIF11	kinesin family member 11	HGNC:6388	10q24.1
68	KLF14	Kruppel-like factor 14	HGNC:23025	7q32.3
69	LAMA1	laminin, alpha 1	HGNC:6481	18p11.3
70	LEP	leptin	HGNC:6553	7q31
71	LGR5	leucine-rich repeat containing G protein-coupled receptor 5	HGNC:4504	12q22-q23
72	LINC00523	long intergenic non-protein coding RNA 523	HGNC:20117	14q32.2
73	LPIN2	lipin 2	HGNC:14450	18p
74	MADD	MAP-kinase activating death domain	HGNC:6766	11p11.2
75	MAEA	macrophage erythroblast attacher	HGNC:13731	4p16.3
76	MAP3K1	mitogen-activated protein kinase kinase kinase 1, E3 ubiquitin protein ligase	HGNC:6848	5q11.2
77	MAP4K2	mitogen-activated protein kinase kinase kinase kinase 2	HGNC:6864	11q13.1
78	MAP4K5	mitogen-activated protein kinase kinase kinase kinase 5	HGNC:6867	14q11.2-q21
79	MARCH1	membrane-associated ring finger (C3HC4) 1, E3 ubiquitin protein ligase	HGNC:26077	4q32.2
80	MT1B	metallothionein 1B	HGNC:7394	16q13
81	MTNR1B	melatonin receptor 1B	HGNC:7464	11q21-q22
82	NOTCH2	notch 2	HGNC:7882	1p13-p11
83	NXN	nucleoredoxin	HGNC:18008	17p13
84	OASL	2'-5'-oligoadenylate synthetase-like	HGNC:8090	12q24.2
85	PALM2	paralemmin 2	HGNC:15845	9q31.3
86	PAX4	paired box 4	HGNC:8618	7q32.1
87	PCK1	phosphoenolpyruvate carboxykinase 1 (soluble)	HGNC:8724	20q13.31
88	PCNXL2	pecanex-like 2 (Drosophila)	HGNC:8736	1q42.2
89	PEPD	peptidase D	HGNC:8840	19q13.11
90	PEX5L	peroxisomal biogenesis factor 5-like	HGNC:30024	3q27.1
91	PLS1	plastin 1	HGNC:9090	3q23
92	PPARG	peroxisome proliferator-activated receptor gamma	HGNC:9236	3p25
93	PRC1	protein regulator of cytokinesis 1	HGNC:9341	15q26.1
94	PROX1	prospero homeobox 1	HGNC:9459	1q41
95	PSMD6	proteasome (prosome, macropain) 26S subunit, non-ATPase, 6	HGNC:9564	3p14.1
96	PTPRD	protein tyrosine phosphatase, receptor type, D	HGNC:9668	9p24.1-p23
97	R3HDML	R3H domain containing-like	HGNC:16249	20q13.12
98	RASGRP1	RAS guanyl releasing protein 1 (calcium and DAG-regulated)	HGNC:9878	15q15
99	RBM38	RNA binding motif protein 38	HGNC:15818	20q13.31
100	RBM43	RNA binding motif protein 43	HGNC:24790	2q23.3
101	RBMS1	RNA binding motif, single stranded interacting protein 1	HGNC:9907	2q24.2
102	RHOU	ras homolog family member U	HGNC:17794	1q42.11-q42.3
103	RND3	Rho family GTPase 3	HGNC:671	2q23.3
104	SACS	sacsin molecular chaperone	HGNC:10519	13q11
105	SGCG	sarcoglycan, gamma (35kDa dystrophin-associated glycoprotein)	HGNC:10809	13q12-q13
106	SLC16A13	solute carrier family 16, member 13	HGNC:31037	17p13.1
107	SLC2A2	solute carrier family 2 (facilitated glucose transporter), member 2	HGNC:11006	3q26.2-q27
108	SLC30A8	solute carrier family 30 (zinc transporter), member 8	HGNC:20303	8q24.11
109	SLC44A3	solute carrier family 44, member 3	HGNC:28689	1p22.1
110	SND1	staphylococcal nuclease and tudor domain containing 1	HGNC:30646	7q31.3
111	SP6	Sp6 transcription factor	HGNC:14530	17q21.32
112	SPRY2	sprouty homolog 2 (Drosophila)	HGNC:11270	13q31.1
113	SRR	serine racemase	HGNC:14398	17p13
114	ST6GAL1	ST6 beta-galactosamide alpha-2,6-sialyltranferase 1	HGNC:10860	3q27-q28
115	SYK	spleen tyrosine kinase	HGNC:11491	9q22
116	SYN2	synapsin II	HGNC:11495	3p25.2
117	TCERG1L	transcription elongation regulator 1-like	HGNC:23533	10q26.3
118	TCF7L2	transcription factor 7-like 2 (T-cell specific, HMG-box)	HGNC:11641	10q25.3
119	TGFBR3	transforming growth factor, beta receptor III	HGNC:11774	1p33-p32
120	THADA	thyroid adenoma associated	HGNC:19217	2p21
121	TMEM163	transmembrane protein 163	HGNC:25380	2q21.3
122	TMEM45B	transmembrane protein 45B	HGNC:25194	11q24.3
123	TP53INP1	tumor protein p53 inducible nuclear protein 1	HGNC:18022	8q22
124	TSPAN8	tetraspanin 8	HGNC:11855	12q14.1-q21.1
125	UBE2E2	ubiquitin-conjugating enzyme E2E 2	HGNC:12478	3p24.2
126	VEGFA	vascular endothelial growth factor A	HGNC:12680	6p12
127	VPS13C	vacuolar protein sorting 13 homolog C (S. cerevisiae)	HGNC:23594	15q21.3
128	VPS26A	vacuolar protein sorting 26 homolog A (S. pombe)	HGNC:12711	10q21.1
129	WFS1	Wolfram syndrome 1 (wolframin)	HGNC:12762	4p16.1
130	WISP1	WNT1 inducible signaling pathway protein 1	HGNC:12769	8q24.22
131	WWOX	WW domain containing oxidoreductase	HGNC:12799	16q23.3-q24.1
132	ZBED3	zinc finger, BED-type containing 3	HGNC:20711	5q13.2
133	ZFAND3	zinc finger, AN1-type domain 3	HGNC:18019	6p21.2
134	ZFAND6	zinc finger, AN1-type domain 6	HGNC:30164	15q24.3
135	ZPLD1	zona pellucida-like domain containing 1	HGNC:27022	3q12.3
* Not recognized by UCSC
