# Supplementary material for: Increased Transcript Complexity in Genes Associated with Chronic Obstructive Pulmonary Disease
Source: PLoS One. 2015 Oct 19;10(10):e0140885. doi: 10.1371/journal.pone.0140885 (PMC4610675; doi:10.1371/journal.pone.0140885)
Supplement: S5 Table — (XLSX) [file pone.0140885.s015.xlsx]

## Sheet: Sheet1
Supplementary Table 5. Genes associated with Alzheimer's Disease.
	HGNC Name	Full Name	HGNC ID	Location
1	ABCA1	ATP-binding cassette, sub-family A (ABC1), member 1	HGNC:29	9q31
2	ABCA7	ATP-binding cassette, sub-family A (ABC1), member 7	HGNC:37	19p13.3
3	ADAM10	ADAM metallopeptidase domain 10	HGNC:188	15q2
4	ADAMTS9	ADAM metallopeptidase with thrombospondin type 1 motif, 9	HGNC:13202	3p14.1
5	AFF1	AF4/FMR2 family, member 1	HGNC:7135	4q21.3
6	ALPK3	alpha-kinase 3	HGNC:17574	15q25.2
7	ANKRD55	ankyrin repeat domain 55	HGNC:25681	5q11.2
8	ANO4	anoctamin 4	HGNC:23837	12q23.3
9	APOC1	apolipoprotein C-I	HGNC:607	19q13.2
10	APOE	apolipoprotein E	HGNC:613	19q13.31
11	APP	amyloid beta (A4) precursor protein	HGNC:620	21q21.2
12	ARHGAP20	Rho GTPase activating protein 20	HGNC:18357	11q23.2
13	ATXN1	ataxin 1	HGNC:10548	6p23
14	ATXN7L1	ataxin 7-like 1	HGNC:22210	7q22.1
15	BCAS3	breast carcinoma amplified sequence 3	HGNC:14347	17q23.2
16	BCL3	B-cell CLL/lymphoma 3	HGNC:998	19q13.1-q13.2
17	BIN1	bridging integrator 1	HGNC:1052	2q14
18	BLOC1S3	biogenesis of lysosomal organelles complex-1, subunit 3	HGNC:20914	19q13.32
19	BZW2	basic leucine zipper and W2 domains 2	HGNC:18808	7p21.3
20	C5orf64	chromosome 5 open reading frame 64	HGNC:26744	5q12.1
21	C9orf72	chromosome 9 open reading frame 72	HGNC:28337	9p21.1
22	CACNA1G	calcium channel, voltage-dependent, T type, alpha 1G subunit	HGNC:1394	17q22
23	CAMK4	calcium/calmodulin-dependent protein kinase IV	HGNC:1464	5q22.1
24	CD2AP	CD2-associated protein	HGNC:14258	6p12
25	CD33	CD33 molecule	HGNC:1659	19q13.3
26	CDON	cell adhesion associated, oncogene regulated	HGNC:17104	11q24.2
27	CEACAM16	carcinoembryonic antigen-related cell adhesion molecule 16	HGNC:31948	19q13.31
28	CELF2	CUGBP, Elav-like family member 2	HGNC:2550	10p13
29	CHAF1B	chromatin assembly factor 1, subunit B (p60)	HGNC:1911	21q22.2
30	CHRNA7	cholinergic receptor, nicotinic, alpha 7 (neuronal)	HGNC:1960	15q13.3
31	CLMN	calmin (calponin-like, transmembrane)	HGNC:19972	14q32.13
32	CLU	clusterin	HGNC:2095	8p21-p12
33	CNTNAP2	contactin associated protein-like 2	HGNC:13830	7q35
34	CR1	complement component (3b/4b) receptor 1 (Knops blood group)	HGNC:2334	1q32
35	CRADD	CASP2 and RIPK1 domain containing adaptor with death domain	HGNC:2340	12q21.33-q23.1
36	CSMD1	CUB and Sushi multiple domains 1	HGNC:14026	8p23.2
37	CTNNA2	catenin (cadherin-associated protein), alpha 2	HGNC:2510	2p12-p11.1
38	CYCS	cytochrome c, somatic	HGNC:19986	7p21.2
39	DCHS2	dachsous cadherin-related 2	HGNC:23111	4q32.1
40	DIP2C	DIP2 disco-interacting protein 2 homolog C (Drosophila)	HGNC:29150	10p15.3
41	DISC1	disrupted in schizophrenia 1	HGNC:2888	1q42.1
42	DMXL1	Dmx-like 1	HGNC:2937	5q22
43	ELMO1	engulfment and cell motility 1	HGNC:16286	7p14.1
44	EPHA1	EPH receptor A1	HGNC:3385	7q32-q36
45	EXOC4	exocyst complex component 4	HGNC:30389	7q31
46	FMN2	formin 2	HGNC:14074	1q43
47	FRMD4A	FERM domain containing 4A	HGNC:25491	10p14
48	FRMD6	FERM domain containing 6	HGNC:19839	14q22.1
49	GAB2	GRB2-associated binding protein 2	HGNC:14458	11q13.4-q13.5
50	GABRG3	gamma-aminobutyric acid (GABA) A receptor, gamma 3	HGNC:4088	15q12
51	GMNC	geminin coiled-coil domain containing	HGNC:40049	3q28
52	GPC6	glypican 6	HGNC:4454	13q32
53	GRIN3B	glutamate receptor, ionotropic, N-methyl-D-aspartate 3B	HGNC:16768	19p13.3
54	GRN	granulin	HGNC:4601	17q21.32
55	GSTM3	glutathione S-transferase mu 3 (brain)	HGNC:4635	1p13.3
56	HECW1	HECT, C2 and WW domain containing E3 ubiquitin protein ligase 1	HGNC:22195	7p13
57	HFE	hemochromatosis	HGNC:4886	6p21.3
58	HHEX	hematopoietically expressed homeobox	HGNC:4901	10q23.33
59	HMGCR	3-hydroxy-3-methylglutaryl-CoA reductase	HGNC:5006	5q13.3-q14
60	HMHA1	histocompatibility (minor) HA-1	HGNC:17102	19p13.3
61	HRK	harakiri, BCL2 interacting protein	HGNC:5185	12q24.2
62	IDE	insulin-degrading enzyme	HGNC:5381	10q23-q25
63	IL10	interleukin 10	HGNC:5962	1q31-q32
64	IL6	interleukin 6	HGNC:6018	7p21-p15
65	KCNV2	potassium channel, subfamily V, member 2	HGNC:19698	9p24.2
66	KIF11	kinesin family member 11	HGNC:6388	10q24.1
67	LEMD2	LEM domain containing 2	HGNC:21244	6p21.31
68	LIMS2	LIM and senescent cell antigen-like domains 2	HGNC:16084	2q21.1
69	LINC01184	long intergenic non-protein coding RNA 1184	HGNC:49565	5q23.3
70	LIPC	lipase, hepatic	HGNC:6619	15q21-q23
71	LUZP2	leucine zipper protein 2	HGNC:23206	11p14.3
72	MAN2A1	mannosidase, alpha, class 2A, member 1	HGNC:6824	5q21.3
73	MAPT	microtubule-associated protein tau	HGNC:6893	17q21
74	MARK4	MAP/microtubule affinity-regulating kinase 4	HGNC:13538	19q13.32
75	MEGF10	multiple EGF-like-domains 10	HGNC:29634	5q33
76	MIR1275	microRNA 1275	HGNC:35346	6
77	MLN	motilin	HGNC:7141	6p21.31
78	MMP12	matrix metallopeptidase 12 (macrophage elastase)	HGNC:7158	11q22.3
79	MMP3	matrix metallopeptidase 3 (stromelysin 1, progelatinase)	HGNC:7173	11q22.3
80	MOBP	myelin-associated oligodendrocyte basic protein	HGNC:7189	3p21.33
81	MPP7	membrane protein, palmitoylated 7 (MAGUK p55 subfamily member 7)	HGNC:26542	10p12.1
82	MPZL1	myelin protein zero-like 1	HGNC:7226	1q24.2
83	MRPL10	mitochondrial ribosomal protein L10	HGNC:14055	17q21.3
84	MS4A4A	membrane-spanning 4-domains, subfamily A, member 4A	HGNC:13371	11q12
85	MS4A4E*	membrane-spanning 4-domains, subfamily A, member 4E	HGNC:14284	11q12.2
86	MS4A6A	membrane-spanning 4-domains, subfamily A, member 6A	HGNC:13375	11q12.1
87	MS4A6E	membrane-spanning 4-domains, subfamily A, member 6E	HGNC:14285	11q12
88	MSRA	methionine sulfoxide reductase A	HGNC:7377	8p23.1
89	MTHFD1L	methylenetetrahydrofolate dehydrogenase (NADP+ dependent) 1-like	HGNC:21055	6q25.1
90	MYO16	myosin XVI	HGNC:29822	13q33.3
91	NARS	asparaginyl-tRNA synthetase	HGNC:7643	18q21.31
92	NARS2	asparaginyl-tRNA synthetase 2, mitochondrial (putative)	HGNC:26274	11q14.1
93	NCS1	neuronal calcium sensor 1	HGNC:3953	9q34.11
94	NCSTN	nicastrin	HGNC:17091	1q22-q23
95	NKAIN2	Na+/K+ transporting ATPase interacting 2	HGNC:16443	6q21
96	NOTCH3	notch 3	HGNC:7883	19p13.2-p13.1
97	OSBPL7	oxysterol binding protein-like 7	HGNC:16387	17q21
98	OSTN	osteocrin	HGNC:29961	3q29
99	PARVB	parvin, beta	HGNC:14653	22q13.2-q13.33
100	PAX2	paired box 2	HGNC:8616	10q24.31
101	PCDH11X	protocadherin 11 X-linked	HGNC:8656	Xq21.3
102	PCED1B	PC-esterase domain containing 1B	HGNC:28255	12q13.11
103	PCNX	pecanex homolog (Drosophila)	HGNC:19740	14q24.2
104	PDE7B	phosphodiesterase 7B	HGNC:8792	6q23-q24
105	PGAM5P1*	phosphoglycerate mutase family member 5 pseudogene 1	HGNC:42467	5q21.3
106	PICALM	phosphatidylinositol binding clathrin assembly protein	HGNC:15514	11q14
107	PLEKHG1	pleckstrin homology domain containing, family G (with RhoGef domain) member 1	HGNC:20884	6q25.1
108	POLN	polymerase (DNA directed) nu	HGNC:18870	4p16.3
109	PPAPDC1A	phosphatidic acid phosphatase type 2 domain containing 1A	HGNC:23531	10q26.13
110	PPP1R37	protein phosphatase 1, regulatory subunit 37	HGNC:27607	19q13.32
111	PPP1R3B	protein phosphatase 1, regulatory subunit 3B	HGNC:14942	8p23.1
112	PPP3R1	protein phosphatase 3, regulatory subunit B, alpha	HGNC:9317	2p14
113	PRRC2C	proline-rich coiled-coil 2C	HGNC:24903	1q24.3
114	PSEN1	presenilin 1	HGNC:9508	14q24.3
115	PSEN2	presenilin 2	HGNC:9509	1q42.13
116	PSMA1	proteasome (prosome, macropain) subunit, alpha type, 1	HGNC:9530	11p15.1
117	PVRL2	poliovirus receptor-related 2 (herpesvirus entry mediator B)	HGNC:9707	19q13.32
118	RELN	reelin	HGNC:9957	7q22
119	RFC3	replication factor C (activator 1) 3, 38kDa	HGNC:9971	13q13.2
120	RIMBP2	RIMS binding protein 2	HGNC:30339	12q24.33
121	RNFT2	ring finger protein, transmembrane 2	HGNC:25905	12q24.22
122	RRAS2	related RAS viral (r-ras) oncogene homolog 2	HGNC:17271	11p15.2
123	SAP30L	SAP30-like	HGNC:25663	5q33.2
124	SASH1	SAM and SH3 domain containing 1	HGNC:19182	6q24.3
125	SEC11C	SEC11 homolog C (S. cerevisiae)	HGNC:23400	18q21.32
126	SLC28A1	solute carrier family 28 (concentrative nucleoside transporter), member 1	HGNC:11001	15q25.3
127	SLC2A9	solute carrier family 2 (facilitated glucose transporter), member 9	HGNC:13446	4p16.1
128	SLC4A1AP	solute carrier family 4 (anion exchanger), member 1, adaptor protein	HGNC:13813	2p23.3
129	SLC4A8	solute carrier family 4, sodium bicarbonate cotransporter, member 8	HGNC:11034	12q13.13
130	SORL1	sortilin-related receptor, L(DLR class) A repeats containing	HGNC:11185	11q23.2-q24.4
131	SP6	Sp6 transcription factor	HGNC:14530	17q21.32
132	SPON1	spondin 1, extracellular matrix protein	HGNC:11252	11p15.2
133	ST18	suppression of tumorigenicity 18, zinc finger	HGNC:18695	8q11.23
134	STK11	serine/threonine kinase 11	HGNC:11389	19p13.3
135	STK24	serine/threonine kinase 24	HGNC:11403	13q31.2-q32.3
136	STK32B	serine/threonine kinase 32B	HGNC:14217	4p16
137	TF	transferrin	HGNC:11740	3q21
138	TGM6	transglutaminase 6	HGNC:16255	20p13
139	TOMM40	translocase of outer mitochondrial membrane 40 homolog (yeast)	HGNC:18001	19q13
140	TREM2	triggering receptor expressed on myeloid cells 2	HGNC:17761	6p21.1
141	TSPAN13	tetraspanin 13	HGNC:21643	7p21.2
142	TTLL7	tubulin tyrosine ligase-like family, member 7	HGNC:26242	1p31.1
143	VAT1L	vesicle amine transport 1-like	HGNC:29315	16q23.1
144	VCP	valosin containing protein	HGNC:12666	9p13.3
145	VLDLR	very low density lipoprotein receptor	HGNC:12698	9p24
146	VSNL1	visinin-like 1	HGNC:12722	2p24.3
147	ZNF224	zinc finger protein 224	HGNC:13017	19q13.2
148	ZNF320	zinc finger protein 320	HGNC:13842	19q13.41
149	ZNF592	zinc finger protein 592	HGNC:28986	15q25.2
* Not recognized by UCSC
