# Supplementary material for: Increased Transcript Complexity in Genes Associated with Chronic Obstructive Pulmonary Disease
Source: PLoS One. 2015 Oct 19;10(10):e0140885. doi: 10.1371/journal.pone.0140885 (PMC4610675; doi:10.1371/journal.pone.0140885)
Supplement: S6 Table — (XLSX) [file pone.0140885.s016.xlsx]

## Sheet: STable6
Supplementary Table 6. Overlap between Literature Reviews in disease-associated gene loci and control sets.
Set	Number of Genes 1	Number of Genes 2	Number of Genes 3	Shared 1/2	Overlap Prob	Shared 2/3	Overlap Prob	Shared 1/3	Overlap Prob	Shared 1/2/3	Overlap Prob
COPD	148	27	34	21	-	6	-	10	-	5	-
COPD Control	148	27	34	1.1	0.202	1.01	0.075	1.13	0.245	1	0.001
PRK	27	16	32	11	-	12	-	11	-	9	-
PRK Control	27	16	32	1	0.026	1	0.035	1.05	0.044	0	0
T2D	17	42	30	14	-	21	-	9	-	9	-
T2D Control	17	42	30	1	0.044	1.01	0.068	1	0.028	0	0
