# Supplementary material for: Increased Transcript Complexity in Genes Associated with Chronic Obstructive Pulmonary Disease
Source: PLoS One. 2015 Oct 19;10(10):e0140885. doi: 10.1371/journal.pone.0140885 (PMC4610675; doi:10.1371/journal.pone.0140885)
Supplement: S7 Table — (XLSX) [file pone.0140885.s017.xlsx]

## Sheet: STable7
Supplementary Table 7. Overlap between Literature Reviews in Alzheimer's associated gene loci and control sets.
Set	Number of Genes: #1	Number of Genes: #2	Number of Genes: #3	Number of Genes: #4	Shared 1/2	Chance of Overlap	Shared 2/3	Chance of Overlap	Shared 1/3	Chance of Overlap	Shared 2/4	Chance of Overlap	Shared 1/4	Chance of Overlap	Shared 3/4	Chance of Overlap	Shared 1/2/3/4	Chance of Overlap
Alz	21	15	29	21	10	-	12	-	12	-	8	-	14	-	9	-	7	-
Alz Control	21	15	29	21	1	0.023	1.03	0.039	1	0.026	1	0.023	1.04	0.028	1.03	0.03	0	0
