# Supplementary material for: Increased Transcript Complexity in Genes Associated with Chronic Obstructive Pulmonary Disease
Source: PLoS One. 2015 Oct 19;10(10):e0140885. doi: 10.1371/journal.pone.0140885 (PMC4610675; doi:10.1371/journal.pone.0140885)
Supplement: S8 Table — (XLSX) [file pone.0140885.s018.xlsx]

## Sheet: STable8
Supplementary Table 8. Overlap between Literature Review and GWAS identified genes in disease and control sets.
Set	Number of Genes: LitR	Number of Genes: GWAS	Shared Genes	Chance of overlap
COPD	177	39	10	-
COPD Control	177	39	1.19	0.327
PRK	50	72	19	-
PRK Control	50	72	1.08	0.157
T2D	54	117	36	-
T2D Control	54	117	1.19	0.311
Alz	47	118	16	-
Alz Control	47	118	1.12	0.277
