# Supplementary material for: Increased Transcript Complexity in Genes Associated with Chronic Obstructive Pulmonary Disease
Source: PLoS One. 2015 Oct 19;10(10):e0140885. doi: 10.1371/journal.pone.0140885 (PMC4610675; doi:10.1371/journal.pone.0140885)
Supplement: S9 Table — (XLSX) [file pone.0140885.s019.xlsx]

## Sheet: NewTableIPF_moreinfo.csv
Supplementary Table 9. Genes associated with idiopathic pulmonary fibrosis.
	HGNC ID	Name	HGNC Number	Location	COPD
1	ABCA3	ATP-binding cassette, sub-family A (ABC1), member 3	HGNC:33	16p13.3	NA
2	ATP11A	ATPase, class VI, type 11A	HGNC:13552	13q34	NA
3	BRSK2	BR serine/threonine kinase 2	HGNC:11405	11p15.5	NA
4	CCL18	chemokine (C-C motif) ligand 18 (pulmonary and activation-regulated)	HGNC:10616	17q12	NA
5	CDKN1A	cyclin-dependent kinase inhibitor 1A (p21, Cip1)	HGNC:1784	6p21.1	COPD
6	CHI3L1	chitinase 3-like 1 (cartilage glycoprotein-39)	HGNC:1932	1q32.1	COPD
7	CRHR1	corticotropin releasing hormone receptor 1	HGNC:2357	17q21.31	NA
8	CXCL13	chemokine (C-X-C motif) ligand 13	HGNC:10639	4q21	NA
9	CXCL8	chemokine (C-X-C motif) ligand 8	HGNC:6025	4q13-q21	COPD
10	DKC1	dyskeratosis congenita 1, dyskerin	HGNC:2890	Xq28	NA
11	DPP9	dipeptidyl-peptidase 9	HGNC:18648	19p13.3	NA
12	DSP	desmoplakin	HGNC:3052	6p24.3	NA
13	ELMOD2	ELMO/CED-12 domain containing 2	HGNC:28111	4q31.1	NA
14	FAM13A	family with sequence similarity 13, member A	HGNC:19367	4q22.1	COPD
15	HLA-DRB1	major histocompatibility complex, class II, DR beta 1	HGNC:4948	6p21.3	COPD
16	IL1RN	interleukin 1 receptor antagonist	HGNC:6000	2q14.2	COPD
17	KANSL1	KAT8 regulatory NSL complex subunit 1	HGNC:24565	17q21.31	NA
18	MAPT	microtubule-associated protein tau	HGNC:6893	17q21	NA
19	MDGA2	MAM domain containing glycosylphosphatidylinositol anchor 2	HGNC:19835	14q21.2	NA
20	MMP1	matrix metallopeptidase 1	HGNC:7155	11q22.2	COPD
21	MMP7	matrix metallopeptidase 7	HGNC:7174	11q22.2	NA
22	MUC1	mucin 1, cell surface associated	HGNC:7508	1q22	NA
23	MUC2	mucin 2, oligomeric mucus/gel-forming	HGNC:7512	11p15.5	NA
24	MUC5AC	mucin 5AC, oligomeric mucus/gel-forming	HGNC:7515	11p15.5	NA
25	MUC5B	mucin 5B, oligomeric mucus/gel-forming	HGNC:7516	11p15.5	NA
26	OBFC1	oligonucleotide/oligosaccharide-binding fold containing 1	HGNC:26200	10q25.1	NA
27	POSTN	periostin, osteoblast specific factor	HGNC:16953	13q13.3	NA
28	RTEL1	regulator of telomere elongation helicase 1	HGNC:15888	20q13.3	NA
29	SFTPA1	surfactant protein A1	HGNC:10798	10q22.3	COPD
30	SFTPA2	surfactant protein A2	HGNC:10799	10q22.3	COPD
31	SFTPC	surfactant protein C	HGNC:10802	8p21	COPD
32	SFTPD	surfactant protein D	HGNC:10803	10q22.2-q23.1	COPD
33	SPP1	secreted phosphoprotein 1	HGNC:11255	4q22.1	NA
34	SPPL2C	signal peptide peptidase like 2C	HGNC:28902	17q21.31	NA
35	STH	saitohin	HGNC:18839	17q21.31	NA
36	TAB1	TGF-beta activated kinase 1/MAP3K7 binding protein 1	HGNC:18157	22q13.1	NA
37	TERC	telomerase RNA component	HGNC:11727	3q26.2	NA
38	TERT	telomerase reverse transcriptase	HGNC:11730	5p15.33	NA
39	TGFB1	transforming growth factor, beta 1	HGNC:11766	19q13.1	COPD
40	TINF2	TERF1 (TRF1)-interacting nuclear factor 2	HGNC:11824	14q12	NA
41	TLR3	toll-like receptor 3	HGNC:11849	4q35	NA
42	TOLLIP	toll interacting protein	HGNC:16476	11p	NA
43	TP53	tumor protein p53	HGNC:11998	17p13.1	COPD
44	UCN3	urocortin 3	HGNC:17781	10p15.1	NA
45	VEGFA	vascular endothelial growth factor A	HGNC:12680	6p12	COPD
