# Supplementary material for: Increased Transcript Complexity in Genes Associated with Chronic Obstructive Pulmonary Disease
Source: PLoS One. 2015 Oct 19;10(10):e0140885. doi: 10.1371/journal.pone.0140885 (PMC4610675; doi:10.1371/journal.pone.0140885)
Supplement: S10 Table — (XLSX) [file pone.0140885.s020.xlsx]

## Sheet: NewTableCF_moreinfo.csv
Supplementary Table 10. Cystic fibrosis modulatory genes.
	HGNC ID	Name	HGNC Number	Location	COPD
1	ADIPOQ	adiponectin, C1Q and collagen domain containing	HGNC:13633	3q27	NA
2	ADIPOR2	adiponectin receptor 2	HGNC:24041	12p13	NA
3	ADRB2	adrenoceptor beta 2, surface	HGNC:286	5q31-q32	COPD
4	AGTR2	angiotensin II receptor, type 2	HGNC:338	Xq22-q23	NA
5	AHRR	aryl-hydrocarbon receptor repressor	HGNC:346	5p15.33	NA
6	APIP	APAF1 interacting protein	HGNC:17581	11p13	COPD
7	BEST2	bestrophin 2	HGNC:17107	19p13.13	NA
8	BEST4	bestrophin 4	HGNC:17106	1p34.1	NA
9	CAV2	caveolin 2	HGNC:1528	7q31	NA
10	CD14	CD14 molecule	HGNC:1628	5q31.3	COPD
11	CDH8	cadherin 8, type 2	HGNC:1767	16q22.1	NA
12	CEACAM4	carcinoembryonic antigen-related cell adhesion molecule 4	HGNC:1816	19q13.2	NA
13	CFTR	cystic fibrosis transmembrane conductance regulator (ATP-binding cassette sub-family C, member 7)	HGNC:1884	7q31.2	COPD
14	CLCA1	chloride channel accessory 1	HGNC:2015	1p22.3	COPD
15	CLCA2	chloride channel accessory 2	HGNC:2016	1p22.3	NA
16	CLCA4	chloride channel accessory 4	HGNC:2018	1p22.3	NA
17	CXCL8	chemokine (C-X-C motif) ligand 8	HGNC:6025	4q13-q21	COPD
18	CXCR2	chemokine (C-X-C motif) receptor 2	HGNC:6027	2q35	COPD
19	DPCR1	diffuse panbronchiolitis critical region 1	HGNC:21666	6p21.32	NA
20	EDNRA	endothelin receptor type A	HGNC:3179	4q31.22	NA
21	EHF	ets homologous factor	HGNC:3246	11p12	COPD
22	FAS	Fas cell surface death receptor	HGNC:11920	10q24.1	NA
23	FASN	fatty acid synthase	HGNC:3594	17q25	NA
24	GOPC	golgi-associated PDZ and coiled-coil motif containing	HGNC:17643	6q21	NA
25	GSTM1	glutathione S-transferase mu 1	HGNC:4632	1p13.3	COPD
26	GSTP1	glutathione S-transferase pi 1	HGNC:4638	11q13.2	COPD
27	GSTT1	glutathione S-transferase theta 1	HGNC:4641	22q11.23 alternate reference locus	COPD
28	HLA-DQB1	major histocompatibility complex, class II, DQ beta 1	HGNC:4944	6p21.3	COPD
29	HLA-DRA	major histocompatibility complex, class II, DR alpha	HGNC:4947	6p21.3	COPD
30	HLA-F	major histocompatibility complex, class I, F	HGNC:4963	6p21.3	NA
31	IFNGR1	interferon gamma receptor 1	HGNC:5439	6q23-q24	NA
32	IFRD1	interferon-related developmental regulator 1	HGNC:5456	7q31.1	NA
33	IL10	interleukin 10	HGNC:5962	1q31-q32	COPD
34	IL1B	interleukin 1, beta	HGNC:5992	2q14	COPD
35	KDELR2	KDEL (Lys-Asp-Glu-Leu) endoplasmic reticulum protein retention receptor 2	HGNC:6305	7p	NA
36	KRT18	keratin 18, type I	HGNC:6430	12q13	NA
37	KRT8	keratin 8, type II	HGNC:6446	12q13.13	NA
38	LEP	leptin	HGNC:6553	7q31	COPD
39	LTA	lymphotoxin alpha	HGNC:6709	6p21.3	COPD
40	MBL2	mannose-binding lectin (protein C) 2, soluble	HGNC:6922	10q11.2	COPD
41	MSRA	methionine sulfoxide reductase A	HGNC:7377	8p23.1	NA
42	MUC2	mucin 2, oligomeric mucus/gel-forming	HGNC:7512	11p15.5	NA
43	PDLIM7	PDZ and LIM domain 7 (enigma)	HGNC:22958	5q35.3	NA
44	PDZK1	PDZ domain containing 1	HGNC:8821	1q21	NA
45	PLA2G2A	phospholipase A2, group IIA (platelets, synovial fluid)	HGNC:9031	1p35	NA
46	POMC	proopiomelanocortin	HGNC:9201	2p23	NA
47	PON2	paraoxonase 2	HGNC:9205	7q21.3	NA
48	PRKAA1	protein kinase, AMP-activated, alpha 1 catalytic subunit	HGNC:9376	5p13.1	NA
49	PRKAA2	protein kinase, AMP-activated, alpha 2 catalytic subunit	HGNC:9377	1p31	NA
50	PRSS8	protease, serine, 8	HGNC:9491	16p11.2	NA
51	S100A11	S100 calcium binding protein A11	HGNC:10488	1q21	NA
52	S100P	S100 calcium binding protein P	HGNC:10504	4p16	NA
53	SAT1	spermidine/spermine N1-acetyltransferase 1	HGNC:10540	Xp22.1	NA
54	SLC38A1	solute carrier family 38, member 1	HGNC:13447	12q13.11	NA
55	SAT2	spermidine/spermine N1-acetyltransferase family member 2	HGNC:23160	17p13.2	NA
56	SLC38A2	solute carrier family 38, member 2	HGNC:13448	12q13.11	NA
57	SCNN1A	sodium channel, non voltage gated 1 alpha subunit	HGNC:10599	12p13	NA
58	SCNN1B	sodium channel, non voltage gated 1 beta subunit	HGNC:10600	16p12.2-p12.1	NA
59	SCNN1G	sodium channel, non voltage gated 1 gamma subunit	HGNC:10602	16p12	NA
60	SERPINA1	serpin peptidase inhibitor, clade A (alpha-1 antiproteinase, antitrypsin), member 1	HGNC:8941	14q32.1	COPD
61	SFTPA1	surfactant protein A1	HGNC:10798	10q22.3	COPD
62	SFTPD	surfactant protein D	HGNC:10803	10q22.2-q23.1	COPD
63	SLC26A2	solute carrier family 26 (anion exchanger), member 2	HGNC:10994	5q31-q34	NA
64	SLC8A3	solute carrier family 8 (sodium/calcium exchanger), member 3	HGNC:11070	14q24.1	NA
65	SLC9A3R1	solute carrier family 9, subfamily A (NHE3, cation proton antiporter 3), member 3 regulator 1	HGNC:11075	17q25.1	NA
66	SLC9A3R2	solute carrier family 9, subfamily A (NHE3, cation proton antiporter 3), member 3 regulator 2	HGNC:11076	16p13.3	NA
67	SMPD1	sphingomyelin phosphodiesterase 1, acid lysosomal	HGNC:11120	11p15.4-p15.1	NA
68	ST3GAL4	ST3 beta-galactoside alpha-2,3-sialyltransferase 4	HGNC:10864	11q23-q24	NA
69	STAT3	signal transducer and activator of transcription 3 (acute-phase response factor)	HGNC:11364	17q21	COPD
70	STOM	stomatin	HGNC:3383	9q34.1	NA
71	STX12	syntaxin 12	HGNC:11430	1p35.3	NA
72	STX8	syntaxin 8	HGNC:11443	17p13.1	NA
73	TCF7L2	transcription factor 7-like 2 (T-cell specific, HMG-box)	HGNC:11641	10q25.3	NA
74	TGFB1	transforming growth factor, beta 1	HGNC:11766	19q13.1	COPD
75	TLR2	toll-like receptor 2	HGNC:11848	4q32	NA
76	TLR4	toll-like receptor 4	HGNC:11850	9q33.1	COPD
77	TLR5	toll-like receptor 5	HGNC:11851	1q32.3-q42	NA
78	TLR9	toll-like receptor 9	HGNC:15633	3p21.3	NA
79	TNF	tumor necrosis factor	HGNC:11892	6p21.3	COPD
80	TNFRSF1A	tumor necrosis factor receptor superfamily, member 1A	HGNC:11916	12p13.2	NA
