# Supplementary material for: Increased Transcript Complexity in Genes Associated with Chronic Obstructive Pulmonary Disease
Source: PLoS One. 2015 Oct 19;10(10):e0140885. doi: 10.1371/journal.pone.0140885 (PMC4610675; doi:10.1371/journal.pone.0140885)
Supplement: S11 Table — (XLSX) [file pone.0140885.s021.xlsx]

## Sheet: suppTable
Supplementary Table 11. FPKM expression of exons stratified by expression in COPD and control patients.
HGNC Gene Name	Chromosome	Start	End	Strand	Ensembl Transcript ID in Exon Bin	Exon Bin Number	Average Control Expression	Average COPD Expression
A2M	chr12	9220260	9268825	-	Gene: ENST00000467091+ENST00000472360+ENST00000495442+ENST00000545828+ENST00000542567+ENST00000539638+ENST00000404455+ENST00000497324+ENST00000546069+ENST00000495709+ENST00000318602+ENST00000462568+ENST00000543436
A2M	chr12	9220260	9220307	-	ENST00000543436	1	4.74147	3.74615
A2M	chr12	9220308	9220408	-	ENST00000318602+ENST00000543436+ENST00000495709+ENST00000495442	2	200.179	54.9727
A2M	chr12	9220409	9220435	-	ENST00000495442+ENST00000495709+ENST00000318602	3	319.994	93.0779
A2M	chr12	9220436	9220778	-	ENST00000495442	4	63.1972	41.8306
A2M	chr12	9220779	9220820	-	ENST00000495442+ENST00000495709+ENST00000318602	5	607.041	221.301
A2M	chr12	9221336	9221438	-	ENST00000495442+ENST00000495709+ENST00000318602	6	1606.19	921.75
A2M	chr12	9221439	9221551	-	ENST00000495709+ENST00000495442	7	13.5654	8.61657
A2M	chr12	9221552	9221674	-	ENST00000495709	8	10.0972	9.86388
A2M	chr12	9222341	9222409	-	ENST00000318602	9	3266.53	2194.78
A2M	chr12	9223084	9223174	-	ENST00000318602	10	5591.35	3621.54
A2M	chr12	9224955	9225028	-	ENST00000318602	11	4539.17	2784.99
A2M	chr12	9225029	9225082	-	ENST00000545828+ENST00000318602	12	3750.09	2300.02
A2M	chr12	9225249	9225317	-	ENST00000545828+ENST00000318602	13	3122.96	2002.88
A2M	chr12	9225318	9225467	-	ENST00000318602	14	3644.02	2622.57
A2M	chr12	9227156	9227379	-	ENST00000318602	15	4679.76	3784.02
A2M	chr12	9229352	9229532	-	ENST00000318602	16	4405.38	4074.7
A2M	chr12	9229942	9230016	-	ENST00000318602	17	3027.31	2840.11
A2M	chr12	9230297	9230364	-	ENST00000318602	18	1841.34	1796.7
A2M	chr12	9230365	9230453	-	ENST00000542567+ENST00000318602	19	2019.33	1882.27
A2M	chr12	9231840	9231927	-	ENST00000542567+ENST00000318602	20	1805.4	1662.57
A2M	chr12	9232235	9232411	-	ENST00000542567+ENST00000318602	21	2675.9	2593.47
A2M	chr12	9232577	9232689	-	ENST00000462568	22	1.56883	1.07532
A2M	chr12	9232690	9232773	-	ENST00000542567+ENST00000462568+ENST00000318602	23	1955.68	1960.55
A2M	chr12	9232870	9232994	-	ENST00000542567	24	1.06766	0.85363
A2M	chr12	9241796	9241847	-	ENST00000462568+ENST00000318602	25	2609.94	2923.51
A2M	chr12	9242498	9242507	-	ENST00000462568+ENST00000318602	26	2194.44	2443.81
A2M	chr12	9242508	9242619	-	ENST00000543436+ENST00000462568+ENST00000318602	27	3148.28	3475.38
A2M	chr12	9242952	9243078	-	ENST00000543436+ENST00000462568+ENST00000318602	28	1581.05	1703.05
A2M	chr12	9243079	9243126	-	ENST00000462568	29	2.19572	1.45556
A2M	chr12	9243797	9243991	-	ENST00000543436+ENST00000318602	30	1997.58	2327.61
A2M	chr12	9243992	9244008	-	ENST00000546069+ENST00000543436+ENST00000318602	31	892.914	1076.61
A2M	chr12	9244009	9244025	-	ENST00000546069+ENST00000318602	32	1092.15	1397.27
A2M	chr12	9246061	9246175	-	ENST00000546069+ENST00000318602	33	2002.71	2473.55
A2M	chr12	9247569	9247680	-	ENST00000546069+ENST00000318602	34	1571.69	1746.47
A2M	chr12	9248135	9248296	-	ENST00000546069+ENST00000318602	35	1700.47	2111.44
A2M	chr12	9250978	9251202	-	ENST00000472360	36	4.0917	4.85707
A2M	chr12	9251203	9251352	-	ENST00000472360+ENST00000318602	37	2521.52	2928.83
A2M	chr12	9251977	9252061	-	ENST00000472360+ENST00000318602	38	1678.79	1823.81
A2M	chr12	9252062	9252119	-	ENST00000546069+ENST00000472360+ENST00000318602	39	1189.65	1388.29
A2M	chr12	9253740	9253803	-	ENST00000546069+ENST00000472360+ENST00000318602	40	1427.62	1756.5
A2M	chr12	9254043	9254090	-	ENST00000546069+ENST00000472360+ENST00000318602	41	992.661	1290.17
A2M	chr12	9254091	9254145	-	ENST00000472360+ENST00000318602	42	1172.32	1538.8
A2M	chr12	9254146	9254152	-	ENST00000545828+ENST00000472360+ENST00000318602	43	763.457	950.488
A2M	chr12	9254153	9254270	-	ENST00000545828+ENST00000318602	44	1491.27	1828.03
A2M	chr12	9256835	9256996	-	ENST00000545828+ENST00000318602	45	1663.99	2033.87
A2M	chr12	9258832	9258892	-	ENST00000545828+ENST00000318602	46	1473.65	1720.91
A2M	chr12	9258893	9258941	-	ENST00000318602	47	1284.51	1560.88
A2M	chr12	9259087	9259201	-	ENST00000318602	48	1714.21	2079.09
A2M	chr12	9260120	9260240	-	ENST00000318602	49	1328.19	1674.33
A2M	chr12	9261917	9261935	-	ENST00000318602	50	594.213	869.233
A2M	chr12	9261936	9262001	-	ENST00000539638+ENST00000318602	51	840.534	1141.18
A2M	chr12	9262463	9262631	-	ENST00000539638+ENST00000318602	52	2126.86	2883.24
A2M	chr12	9262910	9262930	-	ENST00000539638+ENST00000404455+ENST00000318602	53	651.395	839.569
A2M	chr12	9264755	9264807	-	ENST00000539638+ENST00000404455+ENST00000318602	54	1039.95	1368.97
A2M	chr12	9264973	9265132	-	ENST00000404455+ENST00000318602	55	2131.62	3349.17
A2M	chr12	9265235	9265285	-	ENST00000467091	56	4.28482	4.41542
A2M	chr12	9265956	9266139	-	ENST00000467091+ENST00000539638+ENST00000404455+ENST00000318602	57	2436.98	3538.92
A2M	chr12	9267754	9268032	-	ENST00000497324	58	5.7346	9.85569
A2M	chr12	9268360	9268456	-	ENST00000467091+ENST00000539638+ENST00000404455+ENST00000497324+ENST00000318602	59	2928.05	3502.51
A2M	chr12	9268457	9268462	-	ENST00000467091+ENST00000404455+ENST00000497324+ENST00000318602	60	1940.2	2328.83
A2M	chr12	9268463	9268613	-	ENST00000467091+ENST00000497324+ENST00000318602	61	1954.46	2408.77
A2M	chr12	9268614	9268657	-	ENST00000467091+ENST00000318602	62	92.7424	166.29
A2M	chr12	9268658	9268723	-	ENST00000318602	63	87.1239	162.68
A2M	chr12	9268724	9268753	-	ENST00000404455+ENST00000318602	64	53.4042	84.8051
A2M	chr12	9268754	9268825	-	ENST00000404455	65	29.3909	48.8699
ABCC1	chr16	16043434	16236931	+	Gene: ENST00000575422+ENST00000576557+ENST00000399410+ENST00000572053+ENST00000574761+ENST00000572882+ENST00000399408+ENST00000574224
ABCC1	chr16	16043434	16043656	+	ENST00000399408+ENST00000399410	1	10.9366	14.3684
ABCC1	chr16	16101673	16101849	+	ENST00000399408+ENST00000399410	2	23.108	32.404
ABCC1	chr16	16103633	16103712	+	ENST00000399408+ENST00000399410	3	12.8611	20.5878
ABCC1	chr16	16103713	16103758	+	ENST00000572882+ENST00000399408+ENST00000399410	4	18.9695	39.2007
ABCC1	chr16	16108348	16108396	+	ENST00000572882+ENST00000399408+ENST00000399410	5	26.1247	44.969
ABCC1	chr16	16108397	16108485	+	ENST00000572882+ENST00000399410+ENST00000399408+ENST00000574224	6	29.8946	46.5636
ABCC1	chr16	16110353	16110478	+	ENST00000572882+ENST00000399410+ENST00000399408+ENST00000574224	7	23.4082	24.5224
ABCC1	chr16	16126966	16127027	+	ENST00000572882+ENST00000399410+ENST00000399408+ENST00000574224	8	10.6828	13.6517
ABCC1	chr16	16130329	16130460	+	ENST00000572882+ENST00000399410+ENST00000399408+ENST00000574224	9	20.9504	32.4326
ABCC1	chr16	16138307	16138537	+	ENST00000572882+ENST00000399410+ENST00000399408+ENST00000574224	10	40.7631	56.3793
ABCC1	chr16	16139693	16139870	+	ENST00000572882+ENST00000399410+ENST00000399408+ENST00000574224	11	24.0161	29.889
ABCC1	chr16	16141999	16142160	+	ENST00000572882+ENST00000399410+ENST00000399408+ENST00000574224	12	26.5332	29.9272
ABCC1	chr16	16146581	16146673	+	ENST00000572882+ENST00000399410+ENST00000399408+ENST00000574224	13	27.2051	25.2509
ABCC1	chr16	16149949	16150152	+	ENST00000572882+ENST00000399410+ENST00000399408+ENST00000574224	14	63.6609	69.0573
ABCC1	chr16	16150153	16150418	+	ENST00000574224	15	2.53698	0.50855
ABCC1	chr16	16162013	16162159	+	ENST00000572882+ENST00000399408+ENST00000399410	16	26.4246	33.2257
ABCC1	chr16	16165499	16165586	+	ENST00000572882+ENST00000399408+ENST00000399410	17	11.1223	16.5201
ABCC1	chr16	16170031	16170182	+	ENST00000575422	18	0.119405	0.367886
ABCC1	chr16	16170183	16170258	+	ENST00000575422+ENST00000572882+ENST00000399408+ENST00000399410	19	20.2993	28.172
ABCC1	chr16	16173209	16173335	+	ENST00000575422+ENST00000572882+ENST00000399408+ENST00000399410	20	29.5143	42.6706
ABCC1	chr16	16177223	16177399	+	ENST00000575422+ENST00000572882+ENST00000399408+ENST00000399410	21	23.6984	33.5135
ABCC1	chr16	16180681	16180848	+	ENST00000575422+ENST00000572882+ENST00000399408+ENST00000399410	22	37.5934	44.0139
ABCC1	chr16	16184262	16184445	+	ENST00000575422+ENST00000572882+ENST00000399408+ENST00000399410	23	27.2536	30.0126
ABCC1	chr16	16191849	16192138	+	ENST00000576557	24	0.0922988	0.05481
ABCC1	chr16	16192730	16192759	+	ENST00000399408+ENST00000576557+ENST00000572882	25	0.31364	0.0405887
ABCC1	chr16	16196484	16196539	+	ENST00000575422+ENST00000399408+ENST00000572882+ENST00000576557+ENST00000399410	26	65.4022	59.573
ABCC1	chr16	16196540	16196574	+	ENST00000575422+ENST00000576557+ENST00000399410+ENST00000572053+ENST00000572882+ENST00000399408	27	75.0758	72.1766
ABCC1	chr16	16199257	16199317	+	ENST00000572053	28	7.14848	3.77197
ABCC1	chr16	16200383	16200594	+	ENST00000574761	29	16.7548	16.8684
ABCC1	chr16	16200595	16200725	+	ENST00000575422+ENST00000576557+ENST00000399410+ENST00000572053+ENST00000574761+ENST00000572882+ENST00000399408	30	110.737	111.559
ABCC1	chr16	16200726	16200730	+	ENST00000575422+ENST00000572882+ENST00000572053+ENST00000574761+ENST00000399410+ENST00000399408	31	41.329	46.127
ABCC1	chr16	16205232	16205318	+	ENST00000575422+ENST00000572882+ENST00000572053+ENST00000574761+ENST00000399410+ENST00000399408	32	61.7422	70.31
ABCC1	chr16	16205319	16205439	+	ENST00000399410+ENST00000572882+ENST00000399408+ENST00000572053+ENST00000574761	33	58.4765	55.8508
ABCC1	chr16	16208623	16208926	+	ENST00000399410+ENST00000572882+ENST00000399408+ENST00000572053+ENST00000574761	34	132.707	133.322
ABCC1	chr16	16208927	16208933	+	ENST00000572882+ENST00000399410+ENST00000399408+ENST00000574761	35	14.294	12.217
ABCC1	chr16	16215832	16215960	+	ENST00000572882+ENST00000399410+ENST00000399408+ENST00000574761	36	38.854	38.3672
ABCC1	chr16	16215961	16216031	+	ENST00000572882+ENST00000399408+ENST00000399410	37	38.4968	36.4056
ABCC1	chr16	16218646	16218772	+	ENST00000572882+ENST00000399408+ENST00000399410	38	47.2125	47.372
ABCC1	chr16	16219667	16219768	+	ENST00000572882+ENST00000399408+ENST00000399410	39	42.8263	42.7568
ABCC1	chr16	16225646	16225792	+	ENST00000572882+ENST00000399408+ENST00000399410	40	62.7733	52.6446
ABCC1	chr16	16228207	16228365	+	ENST00000572882+ENST00000399408+ENST00000399410	41	98.539	88.0929
ABCC1	chr16	16230335	16230501	+	ENST00000572882+ENST00000399408+ENST00000399410	42	78.0533	70.9935
ABCC1	chr16	16232221	16232415	+	ENST00000572882+ENST00000399408+ENST00000399410	43	69.3794	61.7614
ABCC1	chr16	16235030	16235382	+	ENST00000572882+ENST00000399408+ENST00000399410	44	151.397	121.252
ABCC1	chr16	16235383	16236919	+	ENST00000399408+ENST00000399410	45	448.999	265.742
ABCC1	chr16	16236920	16236931	+	ENST00000399408	46	0.343445	0.378393
ACE	chr17	61554422	61574981	+	Gene: ENST00000584529+ENST00000583645+ENST00000582678+ENST00000582005+ENST00000580318+ENST00000428043+ENST00000582244+ENST00000583336+ENST00000584865+ENST00000579462+ENST00000579204+ENST00000577418+ENST00000579314+ENST00000582627+ENST00000413513+ENST00000579726+ENST00000290863+ENST00000582761+ENST00000578839+ENST00000290866+ENST00000578679+ENST00000579409
ACE	chr17	61554422	61554430	+	ENST00000582678+ENST00000584529+ENST00000583336	1	9.56685	11.1701
ACE	chr17	61554431	61554431	+	ENST00000579462+ENST00000582678+ENST00000584529+ENST00000583336	2	9.70352	11.7164
ACE	chr17	61554432	61554433	+	ENST00000579462+ENST00000582678+ENST00000584529+ENST00000290866+ENST00000583336	3	11.2244	14.1142
ACE	chr17	61554434	61554704	+	ENST00000584529+ENST00000579462+ENST00000582678+ENST00000428043+ENST00000290866+ENST00000583336	4	212.972	321.538
ACE	chr17	61554843	61554853	+	ENST00000582627	5	0.222549	0.821251
ACE	chr17	61554854	61555151	+	ENST00000580318+ENST00000582627	6	0.873385	1.69886
ACE	chr17	61555152	61555291	+	ENST00000580318	7	0.575509	0.51374
ACE	chr17	61555292	61555459	+	ENST00000584529+ENST00000579462+ENST00000582678+ENST00000428043+ENST00000580318+ENST00000582627+ENST00000290866+ENST00000583336	8	93.3342	123.93
ACE	chr17	61555460	61555878	+	ENST00000579462	9	26.306	23.133
ACE	chr17	61556172	61556259	+	ENST00000583336	10	6.41775	7.4946
ACE	chr17	61556368	61556461	+	ENST00000290866+ENST00000584529+ENST00000580318+ENST00000582627+ENST00000428043	11	65.1476	91.273
ACE	chr17	61557130	61557273	+	ENST00000584529+ENST00000582678+ENST00000428043+ENST00000580318+ENST00000582627+ENST00000290866	12	60.3538	83.6491
ACE	chr17	61557698	61557786	+	ENST00000584529+ENST00000582678+ENST00000428043+ENST00000580318+ENST00000582627+ENST00000290866	13	40.1571	49.9851
ACE	chr17	61557787	61557889	+	ENST00000582678+ENST00000584529+ENST00000290866+ENST00000428043+ENST00000582627	14	37.3524	51.3759
ACE	chr17	61558452	61558546	+	ENST00000582678+ENST00000584529+ENST00000290866+ENST00000428043+ENST00000582627	15	34.1081	46.1467
ACE	chr17	61558547	61558549	+	ENST00000582678+ENST00000584529+ENST00000290866+ENST00000428043	16	17.7242	22.8894
ACE	chr17	61558927	61559099	+	ENST00000582678+ENST00000584529+ENST00000290866+ENST00000428043	17	86.7053	109.062
ACE	chr17	61559827	61560050	+	ENST00000582678+ENST00000584529+ENST00000290866+ENST00000428043	18	143.143	176.992
ACE	chr17	61560390	61560534	+	ENST00000582678+ENST00000428043+ENST00000290866	19	99.4904	128.764
ACE	chr17	61560821	61560919	+	ENST00000582678+ENST00000584529+ENST00000290866+ENST00000428043	20	68.8788	93.2823
ACE	chr17	61561210	61561212	+	ENST00000582678+ENST00000584529+ENST00000290866+ENST00000428043	21	20.088	22.4361
ACE	chr17	61561213	61561332	+	ENST00000582678+ENST00000428043+ENST00000290866	22	53.5083	60.669
ACE	chr17	61561691	61561698	+	ENST00000582678+ENST00000428043+ENST00000290866	23	32.645	38.552
ACE	chr17	61561699	61561902	+	ENST00000582678+ENST00000428043+ENST00000290866+ENST00000579726	24	103.511	125.52
ACE	chr17	61562201	61562204	+	ENST00000290863	25	4.31623	2.20286
ACE	chr17	61562205	61562206	+	ENST00000290863+ENST00000582005	26	4.59146	2.55954
ACE	chr17	61562207	61562228	+	ENST00000290863+ENST00000578839+ENST00000582005+ENST00000579314+ENST00000413513	27	4.72783	2.52501
ACE	chr17	61562229	61562330	+	ENST00000582005+ENST00000579204+ENST00000579314+ENST00000413513+ENST00000290863+ENST00000578839	28	5.3157	3.14077
ACE	chr17	61562331	61562427	+	ENST00000290863+ENST00000582005+ENST00000579314+ENST00000413513+ENST00000579726	29	0.817424	1.07629
ACE	chr17	61562428	61562596	+	ENST00000579726	30	4.88303	3.93105
ACE	chr17	61562597	61562733	+	ENST00000582678+ENST00000582005+ENST00000579204+ENST00000428043+ENST00000579314+ENST00000413513+ENST00000579726+ENST00000290863+ENST00000578839+ENST00000290866	31	196.194	200.923
ACE	chr17	61562734	61563133	+	ENST00000582678	32	22.4027	15.6559
ACE	chr17	61563653	61563719	+	ENST00000582005	33	7.53362	6.95516
ACE	chr17	61563720	61563732	+	ENST00000582005+ENST00000579726	34	5.47839	5.96832
ACE	chr17	61563918	61564076	+	ENST00000582005+ENST00000579204+ENST00000428043+ENST00000579314+ENST00000413513+ENST00000579726+ENST00000290863+ENST00000578839+ENST00000290866	35	198.797	207.8
ACE	chr17	61564184	61564346	+	ENST00000584865	36	0.248425	0.548935
ACE	chr17	61564347	61564361	+	ENST00000584865+ENST00000582005+ENST00000579204+ENST00000428043+ENST00000579314+ENST00000413513+ENST00000579726+ENST00000290863+ENST00000578839+ENST00000290866	37	48.93	56.3143
ACE	chr17	61564362	61564434	+	ENST00000584865+ENST00000582005+ENST00000579204+ENST00000428043+ENST00000579314+ENST00000413513+ENST00000579726+ENST00000290863+ENST00000582761+ENST00000578839+ENST00000290866	38	53.0454	59.4181
ACE	chr17	61565931	61566008	+	ENST00000579314+ENST00000579204	39	0.418752	0.458528
ACE	chr17	61566009	61566152	+	ENST00000584865+ENST00000582005+ENST00000579204+ENST00000428043+ENST00000579314+ENST00000413513+ENST00000290863+ENST00000582761+ENST00000578839+ENST00000290866	40	144.199	164.274
ACE	chr17	61566302	61566401	+	ENST00000584865+ENST00000582005+ENST00000579204+ENST00000428043+ENST00000579314+ENST00000413513+ENST00000290863+ENST00000582761+ENST00000290866	41	124.323	133.812
ACE	chr17	61566402	61566452	+	ENST00000584865+ENST00000582005+ENST00000428043+ENST00000579314+ENST00000413513+ENST00000290863+ENST00000582761+ENST00000290866	42	39.5387	36.8186
ACE	chr17	61566453	61566493	+	ENST00000584865+ENST00000428043+ENST00000579314+ENST00000413513+ENST00000290863+ENST00000582761+ENST00000290866	43	27.8384	23.2922
ACE	chr17	61567244	61567389	+	ENST00000577418	44	12.3462	13.7592
ACE	chr17	61567709	61568314	+	ENST00000583645	45	42.8569	36.4313
ACE	chr17	61568315	61568412	+	ENST00000584865+ENST00000413513+ENST00000428043+ENST00000579314+ENST00000583645+ENST00000290863+ENST00000582761+ENST00000578839+ENST00000290866	46	84.9847	84.0094
ACE	chr17	61568570	61568729	+	ENST00000584865+ENST00000413513+ENST00000428043+ENST00000579314+ENST00000583645+ENST00000290863+ENST00000582761+ENST00000578839+ENST00000290866	47	172.196	179.999
ACE	chr17	61568730	61568742	+	ENST00000584865+ENST00000583645+ENST00000428043+ENST00000579314+ENST00000413513+ENST00000290863+ENST00000578839+ENST00000290866	48	95.8706	101.058
ACE	chr17	61570797	61570807	+	ENST00000584865+ENST00000583645+ENST00000428043+ENST00000579314+ENST00000413513+ENST00000290863+ENST00000578839+ENST00000290866	49	87.4671	95.3847
ACE	chr17	61570808	61571018	+	ENST00000584865+ENST00000428043+ENST00000579314+ENST00000413513+ENST00000290863+ENST00000578839+ENST00000290866	50	194.83	200.667
ACE	chr17	61571019	61571020	+	ENST00000428043+ENST00000579314+ENST00000413513+ENST00000290863+ENST00000578839+ENST00000290866	51	67.363	62.6413
ACE	chr17	61571117	61571282	+	ENST00000578679	52	8.93673	7.20447
ACE	chr17	61571283	61571427	+	ENST00000578679+ENST00000428043+ENST00000579314+ENST00000413513+ENST00000290863+ENST00000582761+ENST00000578839+ENST00000290866+ENST00000577418	53	129.987	119.681
ACE	chr17	61571733	61571764	+	ENST00000578679+ENST00000428043+ENST00000579314+ENST00000413513+ENST00000290863+ENST00000582761+ENST00000578839+ENST00000290866+ENST00000577418	54	48.9143	47.3385
ACE	chr17	61571765	61571766	+	ENST00000577418+ENST00000428043+ENST00000579314+ENST00000579409+ENST00000413513+ENST00000290863+ENST00000582761+ENST00000578839+ENST00000290866+ENST00000578679	55	48.8386	46.6951
ACE	chr17	61571767	61571828	+	ENST00000578679+ENST00000428043+ENST00000579314+ENST00000579409+ENST00000413513+ENST00000290863+ENST00000578839+ENST00000290866+ENST00000577418	56	81.6394	69.7668
ACE	chr17	61571829	61571831	+	ENST00000428043+ENST00000579314+ENST00000579409+ENST00000413513+ENST00000290863+ENST00000578839+ENST00000290866+ENST00000577418	57	54.7193	42.2491
ACE	chr17	61573501	61573754	+	ENST00000582244	58	19.766	10.1648
ACE	chr17	61573755	61573784	+	ENST00000428043+ENST00000579314+ENST00000579409+ENST00000290863+ENST00000582244+ENST00000290866+ENST00000577418	59	64.1471	50.8932
ACE	chr17	61573785	61573877	+	ENST00000582244+ENST00000579409+ENST00000290863+ENST00000579314+ENST00000290866+ENST00000577418	60	97.6335	74.5459
ACE	chr17	61574159	61574346	+	ENST00000579314+ENST00000579409+ENST00000413513+ENST00000290863+ENST00000582244+ENST00000578839+ENST00000290866+ENST00000577418	61	172.056	123.208
ACE	chr17	61574347	61574497	+	ENST00000579409	62	8.9318	6.34947
ACE	chr17	61574498	61574514	+	ENST00000579314+ENST00000579409+ENST00000413513+ENST00000290863+ENST00000578839+ENST00000290866+ENST00000577418	63	89.8171	59.6259
ACE	chr17	61574515	61574524	+	ENST00000579314+ENST00000413513+ENST00000290863+ENST00000578839+ENST00000290866+ENST00000577418	64	92.3935	64.1605
ACE	chr17	61574525	61574799	+	ENST00000579314+ENST00000578839+ENST00000290866+ENST00000413513+ENST00000290863	65	122.138	93.4055
ACE	chr17	61574800	61574866	+	ENST00000579314+ENST00000290866+ENST00000413513+ENST00000290863	66	24.3626	16.9984
ACE	chr17	61574867	61574893	+	ENST00000579314+ENST00000290866+ENST00000290863	67	40.1308	34.671
ACE	chr17	61574894	61574921	+	ENST00000579314+ENST00000428043+ENST00000290866+ENST00000290863	68	63.4192	50.8373
ACE	chr17	61574922	61574979	+	ENST00000579314+ENST00000290866+ENST00000290863	69	89.7458	75.403
ACE	chr17	61574980	61574981	+	ENST00000290866	70	67.1884	60.1167
ADAM33	chr20	3648612	3662893	-	Gene: ENST00000466620+ENST00000379861+ENST00000350009+ENST00000356518+ENST00000483362
ADAM33	chr20	3648612	3648616	-	ENST00000466620	1	0	0
ADAM33	chr20	3648617	3648620	-	ENST00000466620+ENST00000356518+ENST00000379861+ENST00000483362	2	0	0
ADAM33	chr20	3648621	3649644	-	ENST00000466620+ENST00000356518+ENST00000379861+ENST00000350009+ENST00000483362	3	119.991	88.0413
ADAM33	chr20	3649645	3649647	-	ENST00000466620+ENST00000356518+ENST00000483362+ENST00000350009	4	7.92178	7.57674
ADAM33	chr20	3649946	3650017	-	ENST00000466620+ENST00000356518+ENST00000379861+ENST00000350009+ENST00000483362	5	22.1775	21.5494
ADAM33	chr20	3650018	3650192	-	ENST00000483362	6	0.983262	0.901461
ADAM33	chr20	3650193	3650284	-	ENST00000466620+ENST00000356518+ENST00000379861+ENST00000350009+ENST00000483362	7	18.1532	16.9844
ADAM33	chr20	3650285	3651272	-	ENST00000483362	8	17.4437	13.491
ADAM33	chr20	3651653	3651800	-	ENST00000466620+ENST00000356518+ENST00000379861+ENST00000350009	9	22.0031	18.1442
ADAM33	chr20	3651884	3651992	-	ENST00000466620+ENST00000356518+ENST00000379861+ENST00000350009	10	21.9416	15.2964
ADAM33	chr20	3652066	3652143	-	ENST00000356518+ENST00000379861	11	17.1961	16.9165
ADAM33	chr20	3652228	3652426	-	ENST00000466620+ENST00000356518+ENST00000379861+ENST00000350009	12	48.7665	43.6257
ADAM33	chr20	3652524	3652632	-	ENST00000466620+ENST00000356518+ENST00000379861+ENST00000350009	13	19.8897	14.3355
ADAM33	chr20	3652781	3652976	-	ENST00000466620+ENST00000356518+ENST00000379861+ENST00000350009	14	20.3379	15.2936
ADAM33	chr20	3653184	3653273	-	ENST00000466620+ENST00000356518+ENST00000379861+ENST00000350009	15	19.1817	20.9483
ADAM33	chr20	3653368	3653545	-	ENST00000466620+ENST00000356518+ENST00000379861+ENST00000350009	16	44.2685	37.0058
ADAM33	chr20	3653546	3654000	-	ENST00000466620	17	53.6248	44.6815
ADAM33	chr20	3654001	3654143	-	ENST00000466620+ENST00000356518+ENST00000379861+ENST00000350009	18	11.7407	11.4188
ADAM33	chr20	3654221	3654305	-	ENST00000466620+ENST00000356518+ENST00000379861+ENST00000350009	19	10.1517	10.4682
ADAM33	chr20	3654306	3654391	-	ENST00000466620	20	6.37326	7.46167
ADAM33	chr20	3654392	3654394	-	ENST00000466620+ENST00000356518+ENST00000379861+ENST00000350009	21	6.75459	8.58559
ADAM33	chr20	3654395	3654558	-	ENST00000356518+ENST00000379861+ENST00000350009	22	27.0013	31.122
ADAM33	chr20	3654711	3654782	-	ENST00000356518+ENST00000379861+ENST00000350009	23	26.5106	23.3519
ADAM33	chr20	3654866	3654931	-	ENST00000356518+ENST00000379861+ENST00000350009	24	24.8904	21.3024
ADAM33	chr20	3655151	3655340	-	ENST00000356518+ENST00000379861+ENST00000350009	25	28.7468	31.2801
ADAM33	chr20	3655420	3655496	-	ENST00000356518+ENST00000379861+ENST00000350009	26	14.68	16.2043
ADAM33	chr20	3655674	3655752	-	ENST00000356518+ENST00000379861+ENST00000350009	27	24.3895	26.4043
ADAM33	chr20	3657714	3657790	-	ENST00000356518+ENST00000379861+ENST00000350009	28	22.4463	24.8017
ADAM33	chr20	3660139	3660218	-	ENST00000356518+ENST00000379861+ENST00000350009	29	36.1611	41.5469
ADAM33	chr20	3662555	3662750	-	ENST00000356518+ENST00000379861+ENST00000350009	30	47.1009	53.1649
ADAM33	chr20	3662751	3662893	-	ENST00000356518+ENST00000379861	31	4.72164	5.06466
ADRB2	chr5	148206156	148208196	+	Gene: ENST00000305988
ADRB2	chr5	148206156	148208196	+	ENST00000305988	1	439.093	430.12
AGER	chr6	32148745	32152101	-	Gene: ENST00000484849+ENST00000375055+ENST00000473619+ENST00000375056+ENST00000375070+ENST00000375065+ENST00000375067+ENST00000450110+ENST00000538695+ENST00000375069+ENST00000375076+ENST00000438221+ENST00000488669+ENST00000469940
AGER	chr6	32148745	32148746	-	ENST00000484849+ENST00000375055+ENST00000473619+ENST00000488669+ENST00000469940+ENST00000375076+ENST00000375067	1	0.103872	0.194496
AGER	chr6	32148747	32148898	-	ENST00000469940+ENST00000484849+ENST00000375055+ENST00000473619+ENST00000488669+ENST00000375070+ENST00000375076+ENST00000375067	2	122.111	84.0098
AGER	chr6	32148899	32148919	-	ENST00000375070+ENST00000484849+ENST00000375065+ENST00000375055+ENST00000473619+ENST00000488669+ENST00000469940+ENST00000438221+ENST00000375076+ENST00000375067	3	191.938	135.326
AGER	chr6	32148920	32149016	-	ENST00000375070+ENST00000484849+ENST00000375069+ENST00000438221+ENST00000375055+ENST00000473619+ENST00000488669+ENST00000469940+ENST00000375065+ENST00000375076+ENST00000375067	4	572.79	531.285
AGER	chr6	32149128	32149254	-	ENST00000469940+ENST00000484849+ENST00000473619+ENST00000375065+ENST00000375069+ENST00000375070+ENST00000375076+ENST00000375067	5	1165.9	882.546
AGER	chr6	32149255	32149300	-	ENST00000469940	6	42.2963	14.36
AGER	chr6	32149301	32149382	-	ENST00000375055+ENST00000488669+ENST00000469940+ENST00000438221	7	153.778	136.908
AGER	chr6	32149383	32149409	-	ENST00000375070+ENST00000484849+ENST00000375065+ENST00000375055+ENST00000473619+ENST00000488669+ENST00000469940+ENST00000438221+ENST00000375076+ENST00000375067	8	867.618	627.699
AGER	chr6	32149410	32149412	-	ENST00000469940	9	10.7529	3.92656
AGER	chr6	32150024	32150165	-	ENST00000484849+ENST00000375069+ENST00000438221+ENST00000375055+ENST00000473619+ENST00000488669+ENST00000375070+ENST00000375065+ENST00000375076	10	1511.94	1275.38
AGER	chr6	32150316	32150344	-	ENST00000375067	11	11.3397	4.31612
AGER	chr6	32150345	32150455	-	ENST00000484849+ENST00000473619+ENST00000438221+ENST00000375055+ENST00000375069+ENST00000488669+ENST00000375070+ENST00000375065+ENST00000375076+ENST00000375067	12	1202	1075.55
AGER	chr6	32150456	32150475	-	ENST00000484849+ENST00000375069+ENST00000375076+ENST00000375055+ENST00000473619+ENST00000488669+ENST00000375070+ENST00000438221+ENST00000375067	13	947.532	893.941
AGER	chr6	32150476	32150617	-	ENST00000473619+ENST00000488669	14	47.2077	31.0043
AGER	chr6	32150618	32150644	-	ENST00000484849+ENST00000375069+ENST00000375076+ENST00000375055+ENST00000473619+ENST00000488669+ENST00000375070+ENST00000438221+ENST00000375067	15	1160.61	1099.29
AGER	chr6	32150645	32150656	-	ENST00000450110+ENST00000484849+ENST00000375069+ENST00000375076+ENST00000375055+ENST00000473619+ENST00000488669+ENST00000375070+ENST00000438221+ENST00000375067	16	1107.18	1037.73
AGER	chr6	32150657	32150708	-	ENST00000450110+ENST00000484849+ENST00000375069+ENST00000375076+ENST00000375055+ENST00000473619+ENST00000375056+ENST00000488669+ENST00000375070+ENST00000438221+ENST00000375067	17	1363.57	1292.04
AGER	chr6	32150709	32150800	-	ENST00000450110+ENST00000484849+ENST00000375076+ENST00000375055+ENST00000375069+ENST00000375056+ENST00000375070+ENST00000438221+ENST00000375067	18	1798.75	1716.87
AGER	chr6	32150891	32150978	-	ENST00000450110+ENST00000484849+ENST00000375076+ENST00000375055+ENST00000375069+ENST00000375056+ENST00000375070+ENST00000438221+ENST00000375067	19	1569.64	1522.1
AGER	chr6	32151053	32151100	-	ENST00000375056+ENST00000438221	20	56.3873	55.9611
AGER	chr6	32151101	32151165	-	ENST00000450110+ENST00000484849+ENST00000375076+ENST00000375055+ENST00000375069+ENST00000375056+ENST00000375070+ENST00000438221+ENST00000375067	21	1551.71	1479.19
AGER	chr6	32151166	32151185	-	ENST00000450110	22	17.5444	11.0385
AGER	chr6	32151186	32151217	-	ENST00000450110+ENST00000538695	23	20.245	13.7115
AGER	chr6	32151332	32151344	-	ENST00000538695+ENST00000484849+ENST00000375076+ENST00000375055+ENST00000375069+ENST00000375056+ENST00000375070+ENST00000438221+ENST00000375067	24	1117.34	1046.17
AGER	chr6	32151345	32151357	-	ENST00000450110+ENST00000538695+ENST00000484849+ENST00000375076+ENST00000375055+ENST00000375069+ENST00000375056+ENST00000375070+ENST00000438221+ENST00000375067	25	1090.68	1022.08
AGER	chr6	32151358	32151485	-	ENST00000450110+ENST00000538695+ENST00000484849+ENST00000375065+ENST00000375076+ENST00000375055+ENST00000375069+ENST00000375056+ENST00000375070+ENST00000438221+ENST00000375067	26	1407.25	1397.73
AGER	chr6	32151486	32151527	-	ENST00000450110+ENST00000538695+ENST00000484849+ENST00000375065+ENST00000375076+ENST00000375055+ENST00000375069+ENST00000375056+ENST00000375070+ENST00000438221	27	1191.02	1355.74
AGER	chr6	32151658	32151764	-	ENST00000450110+ENST00000538695+ENST00000484849+ENST00000375065+ENST00000375076+ENST00000375055+ENST00000375069+ENST00000375056+ENST00000375070+ENST00000438221+ENST00000375067	28	5075.83	6085.69
AGER	chr6	32151765	32151947	-	ENST00000375069+ENST00000484849	29	158.513	85.4538
AGER	chr6	32151948	32151999	-	ENST00000450110+ENST00000538695+ENST00000484849+ENST00000375065+ENST00000375076+ENST00000375055+ENST00000375069+ENST00000375056+ENST00000375070+ENST00000438221+ENST00000375067	30	3937.34	4759.89
AGER	chr6	32152000	32152009	-	ENST00000450110+ENST00000484849+ENST00000375065+ENST00000438221+ENST00000375055+ENST00000375056+ENST00000375070+ENST00000375076+ENST00000375067	31	1710.32	2031.17
AGER	chr6	32152010	32152012	-	ENST00000375055+ENST00000484849+ENST00000450110+ENST00000375056+ENST00000375070+ENST00000375076+ENST00000375067	32	1366.43	1653.43
AGER	chr6	32152013	32152014	-	ENST00000484849+ENST00000375055+ENST00000375056+ENST00000375070+ENST00000375076+ENST00000375067	33	1202.17	1461.56
AGER	chr6	32152015	32152023	-	ENST00000375055+ENST00000375070+ENST00000375076+ENST00000484849	34	934.142	1098.95
AGER	chr6	32152024	32152101	-	ENST00000375070+ENST00000375076	35	555.644	606.098
AHNAK	chr11	62201016	62323707	-	Gene: ENST00000257247+ENST00000525875+ENST00000530285+ENST00000533365+ENST00000528508+ENST00000530124+ENST00000531324+ENST00000378024			*
AHNAK	chr11	62201016	62201017	-	ENST00000530124	1	0.0463665	0.115076
AHNAK	chr11	62201018	62201018	-	ENST00000530124+ENST00000257247	2	0.0463665	0.115076
AHNAK	chr11	62201019	62201363	-	ENST00000530124+ENST00000257247+ENST00000525875	3	14.6892	8.6581
AHNAK	chr11	62259204	62259282	-	ENST00000257247+ENST00000525875	4	15.2791	10.8892
AHNAK	chr11	62259283	62259303	-	ENST00000257247+ENST00000525875+ENST00000533365	5	7.0476	6.61808
AHNAK	chr11	62283377	62284481	-	ENST00000378024	6	9882.21	7198.81
AHNAK	chr11	62284482	62284829	-	ENST00000525875+ENST00000378024	7	3755.89	3164.77
AHNAK	chr11	62284830	62301455	-	ENST00000378024	8	35861.8	48070.7
AHNAK	chr11	62301456	62301517	-	ENST00000530285+ENST00000378024	9	26.0863	95.1054
AHNAK	chr11	62301518	62301546	-	ENST00000530285+ENST00000528508+ENST00000378024	10	16.4362	58.9129
AHNAK	chr11	62302475	62302559	-	ENST00000257247+ENST00000530285+ENST00000533365+ENST00000528508+ENST00000530124+ENST00000378024	11	41.9467	109.408
AHNAK	chr11	62302560	62302662	-	ENST00000257247+ENST00000530285+ENST00000533365+ENST00000528508+ENST00000530124+ENST00000531324+ENST00000378024	12	52.1683	127.853
AHNAK	chr11	62303417	62303570	-	ENST00000257247+ENST00000530285+ENST00000533365+ENST00000528508+ENST00000530124+ENST00000531324+ENST00000378024	13	71.0213	162.868
AHNAK	chr11	62303571	62303579	-	ENST00000530124	14	0.477226	0.983803
AHNAK	chr11	62303711	62303759	-	ENST00000531324	15	2.63875	6.72274
AHNAK	chr11	62303941	62304039	-	ENST00000257247+ENST00000530285+ENST00000533365+ENST00000528508+ENST00000531324+ENST00000378024	16	48.5327	110.546
AHNAK	chr11	62313038	62313135	-	ENST00000533365+ENST00000528508	17	5.99685	11.0238
AHNAK	chr11	62313136	62313159	-	ENST00000533365	18	3.05726	7.37328
AHNAK	chr11	62314132	62314268	-	ENST00000257247+ENST00000531324+ENST00000378024	19	65.9347	195.32
AHNAK	chr11	62314269	62314305	-	ENST00000531324+ENST00000378024	20	17.7865	48.5169
AHNAK	chr11	62314306	62314307	-	ENST00000378024	21	0.685192	2.62735
AHNAK	chr11	62323660	62323707	-	ENST00000530285	22	0.675777	0.861249
ALOX5AP	chr13	31309645	31338556	+	Gene: ENST00000380490+ENST00000479597
ALOX5AP	chr13	31309645	31309812	+	ENST00000380490	1	719.301	766.611
ALOX5AP	chr13	31316473	31316682	+	ENST00000479597	2	0.404095	0
ALOX5AP	chr13	31318197	31318296	+	ENST00000380490+ENST00000479597	3	754.777	791.566
ALOX5AP	chr13	31318297	31318533	+	ENST00000479597	4	2.12143	1.52028
ALOX5AP	chr13	31326189	31326259	+	ENST00000380490	5	239.673	243.569
ALOX5AP	chr13	31330081	31330162	+	ENST00000380490	6	217.936	217.003
ALOX5AP	chr13	31338081	31338556	+	ENST00000380490	7	506.123	472.003
ANXA11	chr10	81910645	81965328	-	Gene: ENST00000481805+ENST00000265447+ENST00000474545+ENST00000422982+ENST00000463340+ENST00000372231+ENST00000463657+ENST00000438331+ENST00000447489+ENST00000437799
ANXA11	chr10	81910645	81914879	-	ENST00000372231+ENST00000438331	1	487.761	450.962
ANXA11	chr10	81914880	81915343	-	ENST00000422982+ENST00000265447+ENST00000372231+ENST00000438331	2	91.1164	87.1193
ANXA11	chr10	81915344	81915395	-	ENST00000422982+ENST00000463340+ENST00000372231+ENST00000265447+ENST00000438331	3	29.1976	25.1191
ANXA11	chr10	81915396	81915668	-	ENST00000463340+ENST00000422982+ENST00000265447+ENST00000372231+ENST00000438331+ENST00000447489	4	263.258	193.684
ANXA11	chr10	81916134	81916254	-	ENST00000447489	5	35.1444	18.3495
ANXA11	chr10	81917397	81917519	-	ENST00000422982+ENST00000447489+ENST00000372231+ENST00000265447+ENST00000438331	6	571.452	447.145
ANXA11	chr10	81917723	81917774	-	ENST00000463340+ENST00000422982+ENST00000265447+ENST00000372231+ENST00000438331+ENST00000447489	7	441.239	289.219
ANXA11	chr10	81917775	81917781	-	ENST00000422982+ENST00000447489+ENST00000372231+ENST00000265447+ENST00000438331	8	367.563	245.41
ANXA11	chr10	81918856	81918951	-	ENST00000422982+ENST00000447489+ENST00000372231+ENST00000265447+ENST00000438331	9	520.766	381.236
ANXA11	chr10	81921691	81921768	-	ENST00000422982+ENST00000447489+ENST00000372231+ENST00000265447+ENST00000438331	10	274.482	220.967
ANXA11	chr10	81921769	81921784	-	ENST00000422982+ENST00000265447+ENST00000372231+ENST00000438331	11	176.775	133.971
ANXA11	chr10	81923105	81923161	-	ENST00000422982+ENST00000265447+ENST00000372231+ENST00000438331	12	221.767	165.101
ANXA11	chr10	81923290	81923369	-	ENST00000422982+ENST00000265447+ENST00000372231+ENST00000438331	13	289.662	225.736
ANXA11	chr10	81923809	81923899	-	ENST00000422982+ENST00000265447+ENST00000372231+ENST00000438331	14	300.103	240.434
ANXA11	chr10	81925840	81925953	-	ENST00000422982+ENST00000265447+ENST00000372231+ENST00000438331	15	427.062	454.949
ANXA11	chr10	81926155	81926645	-	ENST00000481805	16	43.5116	33.4202
ANXA11	chr10	81926646	81926740	-	ENST00000422982+ENST00000481805+ENST00000265447+ENST00000372231+ENST00000438331	17	394.873	437.19
ANXA11	chr10	81926982	81927069	-	ENST00000422982+ENST00000481805+ENST00000265447+ENST00000372231+ENST00000438331	18	216.204	199.145
ANXA11	chr10	81928725	81928835	-	ENST00000422982+ENST00000481805+ENST00000265447+ENST00000372231+ENST00000438331	19	184.944	174.842
ANXA11	chr10	81928836	81928843	-	ENST00000481805+ENST00000265447+ENST00000422982+ENST00000372231+ENST00000438331+ENST00000437799	20	60.0804	61.0369
ANXA11	chr10	81928844	81929114	-	ENST00000422982+ENST00000265447+ENST00000437799+ENST00000372231+ENST00000438331	21	262.75	249.474
ANXA11	chr10	81930556	81930671	-	ENST00000422982+ENST00000265447+ENST00000437799+ENST00000372231+ENST00000438331	22	183.721	167.406
ANXA11	chr10	81932563	81932589	-	ENST00000422982+ENST00000265447+ENST00000437799+ENST00000372231+ENST00000438331	23	123.071	110.269
ANXA11	chr10	81932590	81932625	-	ENST00000265447+ENST00000422982+ENST00000372231+ENST00000463657+ENST00000438331+ENST00000437799	24	134.464	121.263
ANXA11	chr10	81932626	81932670	-	ENST00000265447+ENST00000437799	25	0.512216	0.323523
ANXA11	chr10	81932671	81932777	-	ENST00000437799	26	0.963133	0.633936
ANXA11	chr10	81935863	81935911	-	ENST00000422982+ENST00000463657+ENST00000438331	27	117.557	106.776
ANXA11	chr10	81940697	81940857	-	ENST00000463657+ENST00000438331	28	7.99105	4.78373
ANXA11	chr10	81940858	81940892	-	ENST00000474545+ENST00000463657+ENST00000438331	29	3.52333	3.03892
ANXA11	chr10	81940893	81941211	-	ENST00000474545+ENST00000463657	30	12.2927	12.6394
ANXA11	chr10	81955487	81955588	-	ENST00000474545	31	0.262395	0.295053
ANXA11	chr10	81964582	81964675	-	ENST00000474545	32	0.545249	0.779359
ANXA11	chr10	81965095	81965098	-	ENST00000265447	33	0.308686	0.181086
ANXA11	chr10	81965099	81965278	-	ENST00000422982+ENST00000265447+ENST00000372231+ENST00000463657+ENST00000438331	34	348.14	384.748
ANXA11	chr10	81965279	81965328	-	ENST00000422982+ENST00000265447+ENST00000372231+ENST00000438331	35	53.3753	80.3675
ANXA5	chr4	122589110	122618268	-	Gene: ENST00000511552+ENST00000501272+ENST00000513523+ENST00000506395+ENST00000509648+ENST00000515017+ENST00000513728+ENST00000515717+ENST00000509016+ENST00000296511+ENST00000513428
ANXA5	chr4	122589110	122589181	-	ENST00000296511	1	12.2641	6.74952
ANXA5	chr4	122589182	122589230	-	ENST00000506395+ENST00000296511+ENST00000501272	2	15.711	6.83779
ANXA5	chr4	122589231	122589400	-	ENST00000506395+ENST00000515017+ENST00000501272+ENST00000296511	3	155.752	116.648
ANXA5	chr4	122589401	122589682	-	ENST00000506395+ENST00000501272+ENST00000296511+ENST00000515017+ENST00000509648	4	1441.12	1028.68
ANXA5	chr4	122590467	122590756	-	ENST00000515717	5	69.0141	85.3118
ANXA5	chr4	122590757	122590879	-	ENST00000501272+ENST00000506395+ENST00000509648+ENST00000515017+ENST00000515717+ENST00000296511	6	1210.31	905.015
ANXA5	chr4	122591109	122591167	-	ENST00000501272+ENST00000506395+ENST00000509648+ENST00000515017+ENST00000515717+ENST00000296511	7	643.996	490.357
ANXA5	chr4	122592702	122592772	-	ENST00000501272+ENST00000506395+ENST00000509648+ENST00000515017+ENST00000515717+ENST00000296511	8	887.09	772.733
ANXA5	chr4	122592773	122592797	-	ENST00000511552+ENST00000501272+ENST00000506395+ENST00000509648+ENST00000515017+ENST00000515717+ENST00000296511	9	760.218	681.047
ANXA5	chr4	122593688	122593713	-	ENST00000511552+ENST00000501272+ENST00000506395+ENST00000509648+ENST00000515017+ENST00000515717+ENST00000296511	10	709.142	651.239
ANXA5	chr4	122593714	122593781	-	ENST00000511552+ENST00000501272+ENST00000506395+ENST00000509648+ENST00000515017+ENST00000296511	11	1071.57	1022.77
ANXA5	chr4	122599049	122599105	-	ENST00000511552+ENST00000501272+ENST00000506395+ENST00000509648+ENST00000515017+ENST00000296511	12	1034.69	1037.71
ANXA5	chr4	122599106	122599477	-	ENST00000509648	13	204.632	178.675
ANXA5	chr4	122599507	122599569	-	ENST00000506395	14	106.644	104.182
ANXA5	chr4	122599570	122599608	-	ENST00000515017+ENST00000511552+ENST00000506395+ENST00000296511+ENST00000501272	15	969.946	984.973
ANXA5	chr4	122599609	122599649	-	ENST00000511552+ENST00000501272+ENST00000506395+ENST00000515017+ENST00000509016+ENST00000296511	16	1126.29	1069.58
ANXA5	chr4	122602517	122602710	-	ENST00000513428	17	16.6116	24.5917
ANXA5	chr4	122602711	122602825	-	ENST00000513523+ENST00000513428	18	12.5156	19.7497
ANXA5	chr4	122602826	122602916	-	ENST00000511552+ENST00000501272+ENST00000513523+ENST00000506395+ENST00000513728+ENST00000509016+ENST00000296511+ENST00000513428	19	802.91	745.18
ANXA5	chr4	122604519	122604632	-	ENST00000511552+ENST00000501272+ENST00000513523+ENST00000506395+ENST00000513728+ENST00000509016+ENST00000296511+ENST00000513428	20	802.069	853.872
ANXA5	chr4	122605832	122605926	-	ENST00000511552+ENST00000509016+ENST00000506395+ENST00000296511+ENST00000513428	21	909.697	1011.21
ANXA5	chr4	122607443	122607527	-	ENST00000511552+ENST00000513523+ENST00000506395+ENST00000515017+ENST00000513728+ENST00000509016+ENST00000296511+ENST00000513428	22	800.936	867.485
ANXA5	chr4	122617736	122617779	-	ENST00000511552+ENST00000501272+ENST00000513523+ENST00000506395+ENST00000515017+ENST00000513728+ENST00000296511+ENST00000513428	23	677.699	685.84
ANXA5	chr4	122617780	122618017	-	ENST00000511552	24	4.27741	4.34984
ANXA5	chr4	122618018	122618117	-	ENST00000511552+ENST00000501272+ENST00000513523+ENST00000506395+ENST00000515017+ENST00000513728+ENST00000509016+ENST00000296511+ENST00000513428	25	829.953	857.213
ANXA5	chr4	122618118	122618121	-	ENST00000511552+ENST00000501272+ENST00000513523+ENST00000506395+ENST00000513728+ENST00000509016+ENST00000296511+ENST00000513428	26	263.132	283.835
ANXA5	chr4	122618122	122618130	-	ENST00000511552+ENST00000513523+ENST00000513728+ENST00000509016+ENST00000296511+ENST00000513428	27	87.282	110.71
ANXA5	chr4	122618131	122618147	-	ENST00000513523+ENST00000509016+ENST00000296511+ENST00000513428	28	51.9929	66.2797
ANXA5	chr4	122618148	122618150	-	ENST00000513523+ENST00000296511	29	16.5619	22.1383
ANXA5	chr4	122618151	122618268	-	ENST00000296511	30	16.0361	21.4969
APIP	chr11	34874641	34938046	-	Gene: ENST00000527830+ENST00000532428+ENST00000395787
APIP	chr11	34874641	34878189	-	ENST00000532428	1	5.63002	6.27563
APIP	chr11	34882468	34882583	-	ENST00000532428	2	0.0461874	0.0369691
APIP	chr11	34896714	34896830	-	ENST00000532428	3	3.86557	1.98978
APIP	chr11	34903842	34903916	-	ENST00000395787	4	0.0916003	0.0644942
APIP	chr11	34903917	34904222	-	ENST00000527830+ENST00000395787	5	33.0386	27.2892
APIP	chr11	34904223	34904363	-	ENST00000527830+ENST00000532428+ENST00000395787	6	107.093	85.4865
APIP	chr11	34904884	34905051	-	ENST00000527830+ENST00000532428+ENST00000395787	7	161.816	134.483
APIP	chr11	34909840	34909975	-	ENST00000527830+ENST00000532428+ENST00000395787	8	106.315	97.3358
APIP	chr11	34910299	34910416	-	ENST00000527830+ENST00000532428+ENST00000395787	9	95.9575	86.1543
APIP	chr11	34912051	34912099	-	ENST00000527830+ENST00000532428+ENST00000395787	10	70.8761	65.6761
APIP	chr11	34912100	34912288	-	ENST00000532428	11	10.4695	7.51502
APIP	chr11	34916557	34916657	-	ENST00000395787	12	129.766	135.418
APIP	chr11	34937775	34937898	-	ENST00000527830+ENST00000395787	13	121.074	138.128
APIP	chr11	34937899	34938046	-	ENST00000395787	14	15.1706	17.2396
AQP5	chr12	50355653	50359464	+	Gene: ENST00000553132+ENST00000293599
AQP5	chr12	50355653	50356163	+	ENST00000293599	1	74.8319	41.6922
AQP5	chr12	50357275	50357357	+	ENST00000293599	2	46.0584	24.823
AQP5	chr12	50357358	50357439	+	ENST00000553132+ENST00000293599	3	34.0626	19.7725
AQP5	chr12	50357440	50357874	+	ENST00000553132	4	15.0378	9.23146
AQP5	chr12	50357875	50357958	+	ENST00000553132+ENST00000293599	5	22.1137	12.105
AQP5	chr12	50358775	50358998	+	ENST00000553132+ENST00000293599	6	40.1734	23.4437
AQP5	chr12	50358999	50359464	+	ENST00000293599	7	26.3955	11.4949
ARMC2	chr6	109169619	109295186	+	Gene: ENST00000392644+ENST00000368972+ENST00000414610+ENST00000237512+ENST00000481850
ARMC2	chr6	109169619	109169624	+	ENST00000368972	1	0.361857	0.864341
ARMC2	chr6	109169625	109169749	+	ENST00000392644+ENST00000368972	2	15.328	15.9716
ARMC2	chr6	109169900	109170024	+	ENST00000237512	3	1.3472	2.51594
ARMC2	chr6	109175428	109175688	+	ENST00000237512+ENST00000392644+ENST00000368972	4	25.7891	29.3861
ARMC2	chr6	109179402	109179474	+	ENST00000237512+ENST00000392644	5	10.5017	8.14483
ARMC2	chr6	109190027	109190180	+	ENST00000237512+ENST00000392644+ENST00000368972	6	12.102	10.4929
ARMC2	chr6	109190181	109190198	+	ENST00000237512+ENST00000392644+ENST00000368972+ENST00000414610	7	5.99738	5.40603
ARMC2	chr6	109197346	109197550	+	ENST00000237512+ENST00000392644+ENST00000368972+ENST00000414610	8	9.75386	10.8032
ARMC2	chr6	109197551	109197553	+	ENST00000392644+ENST00000368972+ENST00000414610	9	2.58413	3.17526
ARMC2	chr6	109201131	109201459	+	ENST00000414610	10	8.61835	10.3381
ARMC2	chr6	109215670	109215746	+	ENST00000392644+ENST00000368972	11	3.14975	4.40599
ARMC2	chr6	109220897	109220995	+	ENST00000392644+ENST00000368972	12	3.75024	5.3516
ARMC2	chr6	109225433	109225608	+	ENST00000392644+ENST00000368972	13	5.20459	6.3341
ARMC2	chr6	109232102	109232204	+	ENST00000392644+ENST00000368972	14	3.5967	5.52641
ARMC2	chr6	109233538	109233761	+	ENST00000392644+ENST00000368972	15	7.06858	6.65611
ARMC2	chr6	109249291	109249436	+	ENST00000392644+ENST00000368972	16	10.8107	5.67921
ARMC2	chr6	109258103	109258202	+	ENST00000392644+ENST00000368972	17	7.0633	4.71919
ARMC2	chr6	109274236	109274554	+	ENST00000392644+ENST00000368972	18	17.8621	14.517
ARMC2	chr6	109280663	109280722	+	ENST00000481850	19	0.128382	0.165152
ARMC2	chr6	109282775	109282897	+	ENST00000481850+ENST00000392644+ENST00000368972	20	8.81841	6.28247
ARMC2	chr6	109283217	109283330	+	ENST00000481850+ENST00000392644+ENST00000368972	21	12.0493	7.67421
ARMC2	chr6	109285383	109285515	+	ENST00000481850+ENST00000392644+ENST00000368972	22	17.6188	12.6635
ARMC2	chr6	109286183	109286320	+	ENST00000481850+ENST00000392644+ENST00000368972	23	14.8906	11.2743
ARMC2	chr6	109286321	109286343	+	ENST00000392644+ENST00000368972	24	7.21611	3.61769
ARMC2	chr6	109294560	109294985	+	ENST00000392644+ENST00000368972	25	20.5439	12.4499
ARMC2	chr6	109294986	109295186	+	ENST00000392644	26	3.47895	2.97919
ASRGL1	chr11	62104920	62160882	+	Gene: ENST00000415229+ENST00000528206+ENST00000301776+ENST00000533970+ENST00000534183+ENST00000534571+ENST00000526096+ENST00000525496+ENST00000529226+ENST00000525708
ASRGL1	chr11	62104920	62104922	+	ENST00000415229	1	0.324825	0.228667
ASRGL1	chr11	62104923	62104924	+	ENST00000415229+ENST00000534183	2	0.324825	0.311182
ASRGL1	chr11	62104925	62104930	+	ENST00000415229+ENST00000301776+ENST00000534183	3	0.44338	0.44687
ASRGL1	chr11	62104931	62104941	+	ENST00000415229+ENST00000525496+ENST00000534183+ENST00000301776	4	3.22164	5.79421
ASRGL1	chr11	62104942	62104966	+	ENST00000525496+ENST00000534183+ENST00000529226+ENST00000415229+ENST00000301776	5	20.5763	29.1717
ASRGL1	chr11	62104967	62104974	+	ENST00000415229+ENST00000301776+ENST00000534571+ENST00000534183+ENST00000525496+ENST00000529226	6	28.9584	42.0984
ASRGL1	chr11	62104975	62105046	+	ENST00000415229+ENST00000301776+ENST00000534571+ENST00000534183+ENST00000526096+ENST00000525496+ENST00000529226	7	38.6534	56.6629
ASRGL1	chr11	62105362	62105438	+	ENST00000415229+ENST00000525496+ENST00000529226	8	7.8025	11.4485
ASRGL1	chr11	62105439	62105465	+	ENST00000415229+ENST00000301776+ENST00000534571+ENST00000534183+ENST00000525496+ENST00000529226	9	26.1339	37.4454
ASRGL1	chr11	62105466	62105639	+	ENST00000415229+ENST00000301776+ENST00000534571+ENST00000534183+ENST00000526096+ENST00000525496+ENST00000529226	10	35.9282	55.1995
ASRGL1	chr11	62105640	62105810	+	ENST00000525496	11	0.297171	1.02275
ASRGL1	chr11	62123797	62123939	+	ENST00000415229+ENST00000301776+ENST00000534571+ENST00000526096	12	24.7897	37.1492
ASRGL1	chr11	62124459	62124524	+	ENST00000415229+ENST00000301776+ENST00000534571+ENST00000534183+ENST00000526096+ENST00000529226	13	15.4645	18.8431
ASRGL1	chr11	62124525	62124604	+	ENST00000415229+ENST00000528206+ENST00000301776+ENST00000534571+ENST00000534183+ENST00000526096+ENST00000529226	14	17.5087	24.4895
ASRGL1	chr11	62124605	62124616	+	ENST00000415229+ENST00000528206+ENST00000301776+ENST00000534571+ENST00000534183+ENST00000529226	15	13.1334	19.2521
ASRGL1	chr11	62124617	62124673	+	ENST00000534571	16	0.0372492	0.610607
ASRGL1	chr11	62149269	62150719	+	ENST00000528206	17	11.2065	14.0119
ASRGL1	chr11	62156605	62156637	+	ENST00000415229+ENST00000534183+ENST00000529226+ENST00000301776	18	14.5079	20.4572
ASRGL1	chr11	62156638	62156723	+	ENST00000415229+ENST00000301776+ENST00000534183	19	14.2924	20.4888
ASRGL1	chr11	62156724	62157298	+	ENST00000534183	20	20.6983	29.1913
ASRGL1	chr11	62158970	62158993	+	ENST00000525708	21	3.09885	2.99985
ASRGL1	chr11	62158994	62159104	+	ENST00000415229+ENST00000301776+ENST00000525708	22	18.839	19.2539
ASRGL1	chr11	62159369	62159406	+	ENST00000533970	23	2.2269	1.30749
ASRGL1	chr11	62159551	62160040	+	ENST00000415229+ENST00000301776+ENST00000533970+ENST00000525708	24	75.9091	73.1445
ASRGL1	chr11	62160041	62160057	+	ENST00000415229+ENST00000301776+ENST00000525708	25	3.4494	1.59914
ASRGL1	chr11	62160058	62160878	+	ENST00000415229+ENST00000301776	26	43.5156	35.3576
ASRGL1	chr11	62160879	62160882	+	ENST00000415229	27	0.0842949	0.0822338
ATP2C2	chr16	84402133	84497793	+	Gene: ENST00000566874+ENST00000416219+ENST00000565546+ENST00000568160+ENST00000569207+ENST00000563340+ENST00000565927+ENST00000564099+ENST00000262429+ENST00000567892+ENST00000567222+ENST00000420010+ENST00000567629+ENST00000565631
ATP2C2	chr16	84402133	84402320	+	ENST00000416219+ENST00000262429	1	50.2619	50.9193
ATP2C2	chr16	84432105	84432215	+	ENST00000416219+ENST00000262429	2	41.1267	44.8894
ATP2C2	chr16	84438033	84438733	+	ENST00000565631	3	3.18563	3.2246
ATP2C2	chr16	84438734	84438825	+	ENST00000416219+ENST00000262429+ENST00000565631	4	44.9893	50.8829
ATP2C2	chr16	84438826	84438850	+	ENST00000569207+ENST00000416219+ENST00000262429+ENST00000565631	5	43.8764	42.4002
ATP2C2	chr16	84440194	84440217	+	ENST00000420010+ENST00000565546	6	0	0
ATP2C2	chr16	84440218	84440255	+	ENST00000420010+ENST00000565927+ENST00000565546	7	0.0493013	0
ATP2C2	chr16	84440793	84441070	+	ENST00000565927	8	0.418918	0.33986
ATP2C2	chr16	84442011	84442043	+	ENST00000416219+ENST00000565546+ENST00000569207+ENST00000565927+ENST00000420010+ENST00000262429+ENST00000565631	9	43.1749	41.3049
ATP2C2	chr16	84442044	84442100	+	ENST00000416219+ENST00000565546+ENST00000569207+ENST00000565927+ENST00000568160+ENST00000420010+ENST00000262429+ENST00000565631	10	37.7431	37.4602
ATP2C2	chr16	84444174	84444209	+	ENST00000416219+ENST00000565546+ENST00000569207+ENST00000565927+ENST00000568160+ENST00000420010+ENST00000262429+ENST00000565631	11	23.8461	22.4753
ATP2C2	chr16	84444210	84444285	+	ENST00000568160	12	0.197412	0.266789
ATP2C2	chr16	84444286	84444309	+	ENST00000569207+ENST00000568160	13	0.227726	0.2623
ATP2C2	chr16	84444310	84444371	+	ENST00000416219+ENST00000565546+ENST00000569207+ENST00000565927+ENST00000568160+ENST00000262429+ENST00000565631	14	14.3158	17.3368
ATP2C2	chr16	84444372	84444513	+	ENST00000568160	15	0.305143	0.827127
ATP2C2	chr16	84449089	84449132	+	ENST00000416219+ENST00000565546+ENST00000569207+ENST00000565927+ENST00000420010+ENST00000262429+ENST00000565631	16	14.1623	15.3659
ATP2C2	chr16	84449133	84449197	+	ENST00000416219+ENST00000565546+ENST00000569207+ENST00000420010+ENST00000262429+ENST00000565631	17	15.2652	16.8326
ATP2C2	chr16	84455996	84456004	+	ENST00000416219+ENST00000565546+ENST00000569207+ENST00000420010+ENST00000262429+ENST00000565631	18	9.20781	9.16604
ATP2C2	chr16	84456005	84456032	+	ENST00000420010+ENST00000416219+ENST00000262429+ENST00000565546+ENST00000565631	19	8.11573	8.1774
ATP2C2	chr16	84456033	84456140	+	ENST00000416219+ENST00000565546+ENST00000563340+ENST00000420010+ENST00000262429+ENST00000565631	20	12.0626	14.7137
ATP2C2	chr16	84456141	84456145	+	ENST00000563340+ENST00000420010+ENST00000416219+ENST00000262429+ENST00000565631	21	8.1028	11.7108
ATP2C2	chr16	84456235	84456303	+	ENST00000563340+ENST00000420010+ENST00000416219+ENST00000262429+ENST00000565631	22	42.541	51.2903
ATP2C2	chr16	84456794	84456869	+	ENST00000563340+ENST00000420010+ENST00000416219+ENST00000262429+ENST00000565631	23	47.5749	57.4014
ATP2C2	chr16	84459341	84459407	+	ENST00000563340+ENST00000420010+ENST00000416219+ENST00000262429+ENST00000565631	24	25.5173	27.9614
ATP2C2	chr16	84459408	84459657	+	ENST00000563340	25	6.41725	9.45893
ATP2C2	chr16	84472645	84472771	+	ENST00000564099	26	11.4029	6.65422
ATP2C2	chr16	84472772	84472896	+	ENST00000564099+ENST00000420010+ENST00000416219+ENST00000262429+ENST00000565631	27	51.847	54.6243
ATP2C2	chr16	84473033	84473130	+	ENST00000564099+ENST00000420010+ENST00000416219+ENST00000262429+ENST00000565631	28	43.8846	46.824
ATP2C2	chr16	84474463	84474498	+	ENST00000564099+ENST00000420010+ENST00000416219+ENST00000262429+ENST00000565631	29	33.0338	34.1031
ATP2C2	chr16	84474499	84474564	+	ENST00000420010+ENST00000416219+ENST00000262429+ENST00000565631	30	37.1839	36.3162
ATP2C2	chr16	84476116	84476205	+	ENST00000420010+ENST00000416219+ENST00000262429+ENST00000565631	31	50.5746	47.4066
ATP2C2	chr16	84479935	84480036	+	ENST00000420010+ENST00000416219+ENST00000262429+ENST00000565631	32	62.1671	57.9653
ATP2C2	chr16	84482139	84482295	+	ENST00000420010+ENST00000416219+ENST00000262429+ENST00000565631	33	72.888	63.5469
ATP2C2	chr16	84485527	84485697	+	ENST00000420010+ENST00000416219+ENST00000262429+ENST00000565631	34	89.3796	71.3571
ATP2C2	chr16	84486744	84486841	+	ENST00000420010+ENST00000416219+ENST00000262429+ENST00000565631	35	78.6384	71.5421
ATP2C2	chr16	84486842	84486926	+	ENST00000567892	36	5.33847	5.36702
ATP2C2	chr16	84486927	84486977	+	ENST00000420010+ENST00000416219+ENST00000262429+ENST00000567892+ENST00000565631	37	61.6244	61.1923
ATP2C2	chr16	84488424	84488590	+	ENST00000420010+ENST00000416219+ENST00000262429+ENST00000567892+ENST00000565631	38	117.851	107.626
ATP2C2	chr16	84492726	84492794	+	ENST00000420010+ENST00000416219+ENST00000262429+ENST00000567892+ENST00000565631	39	68.6036	48.3473
ATP2C2	chr16	84492876	84492992	+	ENST00000420010+ENST00000416219+ENST00000262429+ENST00000565631	40	64.3287	43.9715
ATP2C2	chr16	84493112	84493198	+	ENST00000416219	41	26.8076	16.0368
ATP2C2	chr16	84493212	84494259	+	ENST00000567222	42	90.9904	59.6004
ATP2C2	chr16	84494260	84494299	+	ENST00000416219+ENST00000567892+ENST00000567222+ENST00000420010+ENST00000262429+ENST00000565631	43	52.8975	37.2438
ATP2C2	chr16	84494300	84494368	+	ENST00000416219+ENST00000262429+ENST00000567892+ENST00000567222+ENST00000420010+ENST00000567629+ENST00000565631	44	59.5587	40.5006
ATP2C2	chr16	84494369	84494407	+	ENST00000566874+ENST00000416219+ENST00000262429+ENST00000567892+ENST00000567222+ENST00000420010+ENST00000567629+ENST00000565631	45	43.4342	29.4817
ATP2C2	chr16	84494956	84495208	+	ENST00000566874	46	11.8699	8.43159
ATP2C2	chr16	84495320	84495418	+	ENST00000416219+ENST00000262429+ENST00000567892+ENST00000567222+ENST00000420010+ENST00000567629+ENST00000565631	47	49.833	29.7956
ATP2C2	chr16	84495419	84495593	+	ENST00000567629	48	18.7963	11.1226
ATP2C2	chr16	84495594	84495692	+	ENST00000416219+ENST00000262429+ENST00000567892+ENST00000567222+ENST00000420010+ENST00000567629+ENST00000565631	49	40.8067	28.0612
ATP2C2	chr16	84495693	84495735	+	ENST00000416219+ENST00000567892+ENST00000567222+ENST00000420010+ENST00000262429+ENST00000565631	50	37.1759	23.3565
ATP2C2	chr16	84497220	84497336	+	ENST00000416219+ENST00000567892+ENST00000567222+ENST00000420010+ENST00000262429+ENST00000565631	51	63.0072	35.9385
ATP2C2	chr16	84497337	84497606	+	ENST00000567222+ENST00000420010+ENST00000416219+ENST00000262429+ENST00000565631	52	40.34	23.9851
ATP2C2	chr16	84497607	84497784	+	ENST00000567222+ENST00000416219+ENST00000262429	53	19.3771	12.8544
ATP2C2	chr16	84497785	84497785	+	ENST00000567222+ENST00000416219	54	7.72832	5.45607
ATP2C2	chr16	84497786	84497793	+	ENST00000416219	55	11.7673	8.10798
ATP7A	chrX	77166194	77305892	+	Gene: ENST00000350425+ENST00000341514+ENST00000343533
ATP7A	chrX	77166194	77166198	+	ENST00000343533+ENST00000350425	1	0.839562	1.82625
ATP7A	chrX	77166199	77166332	+	ENST00000343533+ENST00000350425+ENST00000341514	2	6.06408	11.2921
ATP7A	chrX	77227118	77227258	+	ENST00000343533+ENST00000350425+ENST00000341514	3	4.59441	8.4224
ATP7A	chrX	77243738	77244227	+	ENST00000343533+ENST00000341514	4	8.07006	13.4371
ATP7A	chrX	77244729	77245454	+	ENST00000343533+ENST00000341514	5	10.4827	19.7135
ATP7A	chrX	77253975	77254181	+	ENST00000343533+ENST00000341514	6	5.42722	8.28836
ATP7A	chrX	77258570	77258733	+	ENST00000343533+ENST00000341514	7	6.98912	8.70007
ATP7A	chrX	77264599	77264760	+	ENST00000343533+ENST00000341514	8	6.08321	10.431
ATP7A	chrX	77266673	77266749	+	ENST00000343533+ENST00000341514	9	1.98326	3.95421
ATP7A	chrX	77266946	77267171	+	ENST00000343533+ENST00000341514	10	6.09129	9.01792
ATP7A	chrX	77268376	77268609	+	ENST00000341514	11	3.96933	7.28062
ATP7A	chrX	77270159	77270250	+	ENST00000343533+ENST00000341514	12	3.38677	4.54965
ATP7A	chrX	77271251	77271378	+	ENST00000343533+ENST00000341514	13	4.30521	5.78083
ATP7A	chrX	77275741	77275895	+	ENST00000343533+ENST00000341514	14	3.93291	6.64435
ATP7A	chrX	77276442	77276576	+	ENST00000343533+ENST00000341514	15	2.7908	5.08248
ATP7A	chrX	77284747	77284941	+	ENST00000343533+ENST00000341514	16	4.20441	4.80221
ATP7A	chrX	77286898	77287080	+	ENST00000343533+ENST00000350425+ENST00000341514	17	6.26178	7.28664
ATP7A	chrX	77289103	77289319	+	ENST00000343533+ENST00000350425+ENST00000341514	18	9.32016	14.5297
ATP7A	chrX	77294334	77294480	+	ENST00000343533+ENST00000350425+ENST00000341514	19	8.44829	10.298
ATP7A	chrX	77296089	77296231	+	ENST00000343533+ENST00000350425+ENST00000341514	20	5.90023	7.36849
ATP7A	chrX	77298083	77298286	+	ENST00000343533+ENST00000350425+ENST00000341514	21	14.0242	14.7782
ATP7A	chrX	77298815	77298932	+	ENST00000343533+ENST00000350425+ENST00000341514	22	10.1288	13.3556
ATP7A	chrX	77300967	77301069	+	ENST00000343533+ENST00000350425+ENST00000341514	23	10.6993	18.3612
ATP7A	chrX	77301791	77305892	+	ENST00000343533+ENST00000350425+ENST00000341514	24	394.099	334.719
BCL2	chr18	60790579	60987361	-	Gene: ENST00000589955+ENST00000398117+ENST00000333681+ENST00000590515
BCL2	chr18	60790579	60794267	-	ENST00000398117	1	353.982	297.603
BCL2	chr18	60794268	60795444	-	ENST00000398117+ENST00000333681	2	53.4171	63.9051
BCL2	chr18	60795445	60795992	-	ENST00000398117+ENST00000333681+ENST00000590515	3	22.0495	35.1457
BCL2	chr18	60829079	60829102	-	ENST00000590515	4	0.0468227	0.109963
BCL2	chr18	60985135	60985314	-	ENST00000589955	5	2.00266	2.17803
BCL2	chr18	60985315	60986045	-	ENST00000589955+ENST00000398117+ENST00000333681	6	26.2631	42.3675
BCL2	chr18	60986046	60986185	-	ENST00000398117+ENST00000333681	7	3.55614	7.40542
BCL2	chr18	60986186	60986406	-	ENST00000398117	8	4.68257	7.34249
BCL2	chr18	60986407	60987019	-	ENST00000398117+ENST00000333681	9	25.4432	37.8701
BCL2	chr18	60987020	60987361	-	ENST00000398117	10	3.47042	5.80894
BDKRB2	chr14	96671016	96710503	+	Gene: ENST00000554311+ENST00000542454+ENST00000539359
BDKRB2	chr14	96671016	96671131	+	ENST00000542454	1	0.611711	1.25861
BDKRB2	chr14	96671132	96671175	+	ENST00000554311+ENST00000542454	2	0.348316	0.267618
BDKRB2	chr14	96671176	96671296	+	ENST00000554311+ENST00000539359+ENST00000542454	3	8.99203	9.77983
BDKRB2	chr14	96703406	96703410	+	ENST00000554311+ENST00000542454	4	6.84086	6.7735
BDKRB2	chr14	96703411	96703518	+	ENST00000554311+ENST00000539359+ENST00000542454	5	11.0774	12.3778
BDKRB2	chr14	96704053	96706032	+	ENST00000542454	6	9.36464	15.5437
BDKRB2	chr14	96706033	96706198	+	ENST00000539359+ENST00000542454	7	0.659965	1.28608
BDKRB2	chr14	96706199	96706739	+	ENST00000542454	8	1.50553	2.644
BDKRB2	chr14	96706740	96707944	+	ENST00000554311+ENST00000539359+ENST00000542454	9	42.6137	52.938
BDKRB2	chr14	96707945	96710501	+	ENST00000554311+ENST00000542454	10	132.394	144.159
BDKRB2	chr14	96710502	96710503	+	ENST00000542454	11	0.0438471	0.352701
BICD1	chr12	32259769	32536567	+	Gene: ENST00000552160+ENST00000552226+ENST00000550207+ENST00000281474+ENST00000551086+ENST00000551848+ENST00000548411+ENST00000547680+ENST00000395758
BICD1	chr12	32259769	32259818	+	ENST00000551848	1	1.95375	3.70661
BICD1	chr12	32259819	32260084	+	ENST00000551848+ENST00000550207	2	13.3135	20.4743
BICD1	chr12	32260085	32260162	+	ENST00000551848+ENST00000550207+ENST00000548411	3	5.26103	5.0952
BICD1	chr12	32260163	32260185	+	ENST00000551848+ENST00000550207+ENST00000548411+ENST00000281474	4	2.59613	2.48905
BICD1	chr12	32260186	32260229	+	ENST00000550207+ENST00000551848+ENST00000395758+ENST00000548411+ENST00000281474	5	3.46073	3.26946
BICD1	chr12	32260230	32260478	+	ENST00000550207+ENST00000281474+ENST00000551086+ENST00000551848+ENST00000548411+ENST00000395758	6	15.2567	17.7721
BICD1	chr12	32260479	32260595	+	ENST00000551848	7	1.20504	0.836433
BICD1	chr12	32260596	32260607	+	ENST00000551086+ENST00000551848+ENST00000550207	8	1.60732	0.693733
BICD1	chr12	32260608	32261263	+	ENST00000551848+ENST00000550207	9	19.6684	12.9576
BICD1	chr12	32261264	32261578	+	ENST00000551848	10	7.80435	3.13862
BICD1	chr12	32261579	32261730	+	ENST00000551086+ENST00000551848	11	0.86587	0.9465
BICD1	chr12	32261731	32261740	+	ENST00000551086	12	0.391392	0.412136
BICD1	chr12	32369181	32369393	+	ENST00000395758+ENST00000548411+ENST00000281474	13	9.59324	11.1879
BICD1	chr12	32446928	32447080	+	ENST00000395758+ENST00000548411+ENST00000281474	14	8.23356	10.9478
BICD1	chr12	32458631	32459056	+	ENST00000395758+ENST00000548411+ENST00000281474	15	12.2939	17.4439
BICD1	chr12	32480395	32481335	+	ENST00000395758+ENST00000548411+ENST00000281474	16	28.9009	34.9897
BICD1	chr12	32481336	32481489	+	ENST00000547680+ENST00000395758+ENST00000548411+ENST00000281474	17	4.50338	6.95955
BICD1	chr12	32485388	32485999	+	ENST00000547680	18	1.67919	0.967475
BICD1	chr12	32487450	32487450	+	ENST00000395758+ENST00000548411+ENST00000281474	19	2.96058	4.11649
BICD1	chr12	32487451	32487601	+	ENST00000552160+ENST00000395758+ENST00000548411+ENST00000281474	20	6.26155	8.00924
BICD1	chr12	32490433	32490640	+	ENST00000552160+ENST00000395758+ENST00000552226+ENST00000548411+ENST00000281474	21	5.67846	5.38479
BICD1	chr12	32490641	32490750	+	ENST00000552160+ENST00000281474	22	2.32224	2.41404
BICD1	chr12	32490751	32491094	+	ENST00000552160	23	6.41033	5.57891
BICD1	chr12	32491720	32491913	+	ENST00000395758+ENST00000552226+ENST00000281474	24	2.97226	2.87942
BICD1	chr12	32491914	32492054	+	ENST00000552226	25	1.53819	1.76744
BICD1	chr12	32520604	32520679	+	ENST00000395758+ENST00000548411+ENST00000281474	26	4.08151	2.76499
BICD1	chr12	32530474	32530811	+	ENST00000395758+ENST00000548411+ENST00000281474	27	10.2028	7.30794
BICD1	chr12	32530812	32530857	+	ENST00000395758+ENST00000548411	28	5.41987	2.70426
BICD1	chr12	32530858	32536567	+	ENST00000548411	29	224.481	163.694
C10orf11	chr10	77360998	78319925	+	Gene: ENST00000596228+ENST00000488759+ENST00000483375+ENST00000496424+ENST00000593817+ENST00000493194+ENST00000488655+ENST00000468134+ENST00000372499+ENST00000493690+ENST00000593699+ENST00000598708+ENST00000595936+ENST00000597823
C10orf11	chr10	77360998	77361089	+	ENST00000593817	1	0.0386229	0.0405887
C10orf11	chr10	77407267	77407351	+	ENST00000593699	2	0.0696862	0.036913
C10orf11	chr10	77542519	77542780	+	ENST00000372499	3	0.244926	0.389839
C10orf11	chr10	77642414	77642541	+	ENST00000593699	4	0.0416293	0.03778
C10orf11	chr10	77643012	77643283	+	ENST00000593699	5	0.0493013	0.0345335
C10orf11	chr10	77795766	77795892	+	ENST00000593699+ENST00000593817+ENST00000372499	6	24.0515	21.0234
C10orf11	chr10	77795893	77795894	+	ENST00000593817	7	0.101288	0
C10orf11	chr10	77806922	77807061	+	ENST00000593699+ENST00000372499	8	32.2734	25.7916
C10orf11	chr10	77818424	77818541	+	ENST00000593699+ENST00000372499	9	14.7452	11.3262
C10orf11	chr10	78078092	78078970	+	ENST00000496424	10	2.11254	1.378
C10orf11	chr10	78084159	78084243	+	ENST00000593699+ENST00000496424+ENST00000598708+ENST00000372499+ENST00000488655	11	6.41669	4.96551
C10orf11	chr10	78106188	78106311	+	ENST00000488655	12	0.309315	0.366039
C10orf11	chr10	78156259	78156348	+	ENST00000468134	13	0	0.258389
C10orf11	chr10	78161987	78162082	+	ENST00000596228+ENST00000597823	14	0.356117	0.157358
C10orf11	chr10	78162979	78162983	+	ENST00000483375+ENST00000596228+ENST00000488759	15	0	0.0723135
C10orf11	chr10	78162984	78163124	+	ENST00000483375+ENST00000596228+ENST00000597823+ENST00000488759	16	0	0.098616
C10orf11	chr10	78193474	78193520	+	ENST00000488759	17	0.364036	0.0677608
C10orf11	chr10	78224572	78224685	+	ENST00000493194	18	0.0876943	0.133961
C10orf11	chr10	78230156	78230240	+	ENST00000595936	19	0	0.120993
C10orf11	chr10	78295556	78295678	+	ENST00000595936+ENST00000598708	20	0.406417	0.407912
C10orf11	chr10	78295679	78295745	+	ENST00000598708	21	0.43491	0.290178
C10orf11	chr10	78316145	78316252	+	ENST00000493690	22	0.517922	0.548971
C10orf11	chr10	78316967	78317064	+	ENST00000596228+ENST00000493690+ENST00000468134+ENST00000483375+ENST00000496424+ENST00000493194+ENST00000488655+ENST00000593699+ENST00000372499+ENST00000488759+ENST00000595936+ENST00000598708+ENST00000597823	23	2.33298	1.61195
C10orf11	chr10	78317065	78317084	+	ENST00000596228+ENST00000493690+ENST00000468134+ENST00000483375+ENST00000496424+ENST00000493194+ENST00000593699+ENST00000372499+ENST00000488759+ENST00000595936+ENST00000598708+ENST00000597823	24	0.484085	0.564668
C10orf11	chr10	78317085	78317098	+	ENST00000596228+ENST00000493690+ENST00000483375+ENST00000496424+ENST00000493194+ENST00000593699+ENST00000372499+ENST00000488759+ENST00000595936+ENST00000598708+ENST00000597823	25	0.232495	0.0668912
C10orf11	chr10	78317099	78317110	+	ENST00000596228+ENST00000488759+ENST00000483375+ENST00000496424+ENST00000593699+ENST00000372499+ENST00000493690+ENST00000595936+ENST00000598708+ENST00000597823	26	0.317941	0.0668912
C10orf11	chr10	78317111	78317111	+	ENST00000596228+ENST00000483375+ENST00000496424+ENST00000593699+ENST00000372499+ENST00000493690+ENST00000595936+ENST00000598708+ENST00000597823	27	0.317941	0.0668912
C10orf11	chr10	78317112	78317114	+	ENST00000596228+ENST00000483375+ENST00000496424+ENST00000372499+ENST00000493690+ENST00000593699+ENST00000598708+ENST00000597823	28	0.317941	0.0668912
C10orf11	chr10	78317115	78317115	+	ENST00000596228+ENST00000496424+ENST00000372499+ENST00000493690+ENST00000593699+ENST00000598708+ENST00000597823	29	0.317941	0.0668912
C10orf11	chr10	78317116	78317124	+	ENST00000596228+ENST00000496424+ENST00000372499+ENST00000593699+ENST00000598708+ENST00000597823	30	0.364764	0.107925
C10orf11	chr10	78317125	78317133	+	ENST00000593699+ENST00000496424+ENST00000596228+ENST00000597823+ENST00000372499	31	0.214463	0.135951
C10orf11	chr10	78317134	78317135	+	ENST00000593699+ENST00000496424+ENST00000596228+ENST00000597823	32	0.214463	0.109649
C10orf11	chr10	78317136	78317287	+	ENST00000496424+ENST00000596228+ENST00000597823	33	0.708714	0.832576
C10orf11	chr10	78317288	78317335	+	ENST00000496424+ENST00000597823	34	0.709186	0.74028
C10orf11	chr10	78317336	78319925	+	ENST00000496424	35	20.6322	18.6936
CASP10	chr2	202047604	202094129	+	Gene: ENST00000374650+ENST00000471191+ENST00000484926+ENST00000492363+ENST00000438843+ENST00000460140+ENST00000360132+ENST00000448480+ENST00000286186+ENST00000313728+ENST00000346817+ENST00000272879+ENST00000485408
CASP10	chr2	202047604	202047620	+	ENST00000286186	1	0.323591	0.336658
CASP10	chr2	202047621	202047834	+	ENST00000286186+ENST00000360132	2	6.28865	10.4134
CASP10	chr2	202047835	202047854	+	ENST00000286186+ENST00000360132+ENST00000460140	3	3.34004	3.80298
CASP10	chr2	202047855	202047863	+	ENST00000272879+ENST00000286186+ENST00000360132+ENST00000460140	4	4.34752	4.80437
CASP10	chr2	202047864	202047882	+	ENST00000272879+ENST00000286186+ENST00000360132+ENST00000438843+ENST00000460140	5	7.16401	8.49397
CASP10	chr2	202047883	202047891	+	ENST00000374650+ENST00000360132+ENST00000286186+ENST00000438843+ENST00000272879+ENST00000460140	6	19.4529	25.6387
CASP10	chr2	202047892	202047914	+	ENST00000374650+ENST00000360132+ENST00000286186+ENST00000438843+ENST00000346817+ENST00000272879+ENST00000460140	7	22.8741	32.1904
CASP10	chr2	202047915	202047917	+	ENST00000374650+ENST00000438843+ENST00000360132+ENST00000286186+ENST00000313728+ENST00000346817+ENST00000272879+ENST00000460140	8	21.8015	31.4033
CASP10	chr2	202047918	202047938	+	ENST00000374650+ENST00000438843+ENST00000360132+ENST00000448480+ENST00000286186+ENST00000313728+ENST00000346817+ENST00000272879+ENST00000460140	9	24.1139	34.3231
CASP10	chr2	202047939	202048031	+	ENST00000374650+ENST00000484926+ENST00000438843+ENST00000360132+ENST00000448480+ENST00000286186+ENST00000313728+ENST00000346817+ENST00000272879+ENST00000460140	10	38.4188	51.0664
CASP10	chr2	202050494	202050500	+	ENST00000374650+ENST00000484926+ENST00000438843+ENST00000360132+ENST00000448480+ENST00000286186+ENST00000313728+ENST00000346817+ENST00000272879+ENST00000460140	11	15.8736	20.6862
CASP10	chr2	202050501	202050847	+	ENST00000374650+ENST00000484926+ENST00000492363+ENST00000438843+ENST00000360132+ENST00000448480+ENST00000286186+ENST00000313728+ENST00000346817+ENST00000272879+ENST00000460140	12	39.6977	47.1453
CASP10	chr2	202050848	202051103	+	ENST00000484926	13	0.125589	0.397826
CASP10	chr2	202052403	202052428	+	ENST00000471191	14	0.0416293	0.125132
CASP10	chr2	202052429	202052468	+	ENST00000374650+ENST00000471191+ENST00000492363+ENST00000360132+ENST00000448480+ENST00000286186+ENST00000313728+ENST00000346817+ENST00000272879+ENST00000460140	15	10.4208	12.4495
CASP10	chr2	202052469	202052522	+	ENST00000374650+ENST00000471191+ENST00000492363+ENST00000485408+ENST00000360132+ENST00000448480+ENST00000286186+ENST00000313728+ENST00000346817+ENST00000272879+ENST00000460140	16	11.3777	14.7841
CASP10	chr2	202057707	202057842	+	ENST00000374650+ENST00000471191+ENST00000492363+ENST00000438843+ENST00000485408+ENST00000360132+ENST00000448480+ENST00000286186+ENST00000313728+ENST00000346817+ENST00000272879+ENST00000460140	17	21.1748	26.6475
CASP10	chr2	202057843	202058126	+	ENST00000485408	18	1.79539	2.07632
CASP10	chr2	202060565	202060671	+	ENST00000374650+ENST00000471191+ENST00000492363+ENST00000438843+ENST00000360132+ENST00000448480+ENST00000286186+ENST00000313728+ENST00000346817+ENST00000272879+ENST00000460140	19	20.6418	20.5091
CASP10	chr2	202060672	202060738	+	ENST00000471191	20	1.30408	1.48205
CASP10	chr2	202065166	202065451	+	ENST00000374650	21	3.2338	2.40369
CASP10	chr2	202068453	202068489	+	ENST00000492363+ENST00000360132+ENST00000313728+ENST00000286186+ENST00000438843+ENST00000272879+ENST00000460140	22	9.45637	9.39321
CASP10	chr2	202070605	202070696	+	ENST00000272879+ENST00000286186+ENST00000460140	23	16.9589	19.4452
CASP10	chr2	202070697	202070973	+	ENST00000460140	24	18.3097	24.9411
CASP10	chr2	202072798	202072883	+	ENST00000492363+ENST00000360132+ENST00000448480+ENST00000286186+ENST00000438843+ENST00000346817+ENST00000272879	25	24.259	30.3197
CASP10	chr2	202072884	202072906	+	ENST00000492363+ENST00000360132+ENST00000448480+ENST00000286186+ENST00000346817+ENST00000272879	26	8.46033	12.3367
CASP10	chr2	202073793	202074285	+	ENST00000492363+ENST00000360132+ENST00000448480+ENST00000286186+ENST00000313728+ENST00000346817+ENST00000272879	27	75.1116	84.4643
CASP10	chr2	202082311	202082464	+	ENST00000286186+ENST00000360132+ENST00000313728+ENST00000346817+ENST00000492363	28	38.1122	37.5637
CASP10	chr2	202082465	202082493	+	ENST00000286186+ENST00000360132+ENST00000313728+ENST00000346817	29	25.6006	26.9931
CASP10	chr2	202082494	202084803	+	ENST00000286186+ENST00000360132+ENST00000346817	30	451.064	402.642
CASP10	chr2	202084804	202086383	+	ENST00000286186+ENST00000360132	31	142.174	112.068
CASP10	chr2	202086384	202086388	+	ENST00000286186	32	1.33434	1.89478
CASP10	chr2	202093656	202093851	+	ENST00000272879+ENST00000448480	33	3.08451	3.23852
CASP10	chr2	202093852	202094129	+	ENST00000272879	34	3.52334	4.92975
CAT	chr11	34460472	34493609	+	Gene: ENST00000528104+ENST00000525707+ENST00000241052+ENST00000530343+ENST00000534710
CAT	chr11	34460472	34460626	+	ENST00000241052	1	550.438	633.463
CAT	chr11	34470739	34470910	+	ENST00000241052	2	448.836	502.78
CAT	chr11	34472535	34472645	+	ENST00000241052	3	220.824	253.294
CAT	chr11	34473624	34473754	+	ENST00000241052	4	255.03	267.17
CAT	chr11	34474637	34474741	+	ENST00000241052	5	248.584	259.024
CAT	chr11	34475348	34475473	+	ENST00000241052	6	229.484	247.159
CAT	chr11	34477558	34477695	+	ENST00000241052	7	532.047	500.303
CAT	chr11	34477696	34477749	+	ENST00000528104+ENST00000241052	8	227.923	247.802
CAT	chr11	34478212	34478364	+	ENST00000528104+ENST00000241052	9	300.2	298.134
CAT	chr11	34478365	34478511	+	ENST00000528104	10	19.0069	12.7574
CAT	chr11	34482280	34482749	+	ENST00000530343	11	94.4064	61.0797
CAT	chr11	34482750	34482797	+	ENST00000530343+ENST00000525707	12	18.4318	11.5506
CAT	chr11	34482798	34482936	+	ENST00000530343+ENST00000525707+ENST00000241052	13	264.705	239.432
CAT	chr11	34485652	34485746	+	ENST00000530343+ENST00000525707+ENST00000241052	14	302.286	278.207
CAT	chr11	34485747	34485782	+	ENST00000525707+ENST00000241052	15	227.448	198.78
CAT	chr11	34489835	34489942	+	ENST00000525707+ENST00000241052	16	373.676	346.283
CAT	chr11	34489943	34490078	+	ENST00000525707	17	13.7824	10.9515
CAT	chr11	34492261	34492504	+	ENST00000534710	18	21.4103	9.82965
CAT	chr11	34492505	34492588	+	ENST00000534710+ENST00000241052	19	328.686	260.831
CAT	chr11	34492915	34493606	+	ENST00000534710+ENST00000241052	20	921.119	705.092
CAT	chr11	34493607	34493609	+	ENST00000241052	21	0	0.212181
CCDC38	chr12	96260826	96336752	-	Gene: ENST00000549876+ENST00000546947+ENST00000546803+ENST00000344280+ENST00000549752+ENST00000546386+ENST00000546816+ENST00000548771
CCDC38	chr12	96260826	96260826	-	ENST00000549876+ENST00000546816	1	0.29127	0.0806314
CCDC38	chr12	96260827	96260967	-	ENST00000549876+ENST00000344280+ENST00000546816	2	0.338092	0.162698
CCDC38	chr12	96263258	96263351	-	ENST00000549876+ENST00000344280+ENST00000546816	3	0.0862548	0.0816223
CCDC38	chr12	96263352	96263580	-	ENST00000546816	4	0.258384	0.123081
CCDC38	chr12	96266033	96266139	-	ENST00000344280	5	0.0442995	0.279655
CCDC38	chr12	96266140	96266238	-	ENST00000549876+ENST00000344280	6	0.302503	0.159771
CCDC38	chr12	96271989	96272124	-	ENST00000549876+ENST00000344280	7	0.675013	0.331876
CCDC38	chr12	96273422	96273449	-	ENST00000549876+ENST00000344280	8	0.299242	0.163461
CCDC38	chr12	96273450	96273573	-	ENST00000344280	9	1.8947	1.8956
CCDC38	chr12	96275263	96275332	-	ENST00000344280	10	0.144027	0.121702
CCDC38	chr12	96282236	96282284	-	ENST00000344280	11	0.106935	0.0461425
CCDC38	chr12	96284610	96284708	-	ENST00000344280	12	0	0.0410336
CCDC38	chr12	96288767	96288924	-	ENST00000344280	13	0	0.0410336
CCDC38	chr12	96290296	96290406	-	ENST00000548771	14	0	0.0461425
CCDC38	chr12	96292163	96292243	-	ENST00000344280+ENST00000548771	15	0.0824589	0.079982
CCDC38	chr12	96292244	96292345	-	ENST00000548771	16	0	0
CCDC38	chr12	96292346	96292509	-	ENST00000344280+ENST00000548771	17	0.0493013	0
CCDC38	chr12	96292510	96292521	-	ENST00000548771	18	0	0
CCDC38	chr12	96300165	96300229	-	ENST00000344280	19	0	0.177655
CCDC38	chr12	96310905	96310906	-	ENST00000546947	20	0	0
CCDC38	chr12	96310907	96311072	-	ENST00000344280+ENST00000546947	21	0	0
CCDC38	chr12	96312654	96312657	-	ENST00000344280+ENST00000546947	22	0	0
CCDC38	chr12	96312658	96312719	-	ENST00000344280+ENST00000546947+ENST00000546803	23	0	0
CCDC38	chr12	96312720	96312754	-	ENST00000344280+ENST00000549752+ENST00000546947+ENST00000546803	24	0	0
CCDC38	chr12	96313217	96313331	-	ENST00000549752+ENST00000546803	25	0	0
CCDC38	chr12	96313332	96313401	-	ENST00000549752+ENST00000546947+ENST00000546803	26	0	0
CCDC38	chr12	96313402	96313435	-	ENST00000549752	27	0	0
CCDC38	chr12	96326963	96329305	-	ENST00000546386	28	3.68222	1.94813
CCDC38	chr12	96330251	96330301	-	ENST00000344280+ENST00000549752+ENST00000546386+ENST00000546947+ENST00000546803	29	0.0416293	0.0820704
CCDC38	chr12	96336209	96336377	-	ENST00000344280+ENST00000549752+ENST00000546386+ENST00000546947+ENST00000546803	30	0.0925538	0.0318722
CCDC38	chr12	96336378	96336379	-	ENST00000344280+ENST00000549752+ENST00000546386+ENST00000546803	31	0.0461874	0.0318722
CCDC38	chr12	96336380	96336386	-	ENST00000344280+ENST00000546386+ENST00000546803	32	0.0461874	0.0318722
CCDC38	chr12	96336387	96336413	-	ENST00000344280+ENST00000546386	33	0.0461874	0.0318722
CCDC38	chr12	96336414	96336752	-	ENST00000344280	34	0.177364	0.499887
CCHCR1	chr6	31110216	31126015	-	Gene: ENST00000509552+ENST00000480060+ENST00000486060+ENST00000376266+ENST00000451521+ENST00000508683+ENST00000507892+ENST00000396263+ENST00000507226+ENST00000507751+ENST00000396268+ENST00000506831+ENST00000503420+ENST00000467553+ENST00000448141+ENST00000502557+ENST00000488920+ENST00000475684+ENST00000505392+ENST00000464012+ENST00000503934+ENST00000426967+ENST00000508852+ENST00000513222+ENST00000…
CCHCR1	chr6	31110216	31110220	-	ENST00000376266+ENST00000396268	1	0.092733	0.038423
CCHCR1	chr6	31110221	31110296	-	ENST00000396268+ENST00000396263+ENST00000376266	2	0.673963	0.10749
CCHCR1	chr6	31110297	31110493	-	ENST00000396268+ENST00000396263+ENST00000451521+ENST00000376266	3	10.1739	5.72515
CCHCR1	chr6	31110740	31110836	-	ENST00000396268+ENST00000396263+ENST00000451521+ENST00000376266	4	19.909	10.4641
CCHCR1	chr6	31110837	31110872	-	ENST00000376266+ENST00000396263+ENST00000451521+ENST00000467553+ENST00000396268	5	22.018	11.862
CCHCR1	chr6	31110873	31110911	-	ENST00000486060+ENST00000376266+ENST00000396263+ENST00000451521+ENST00000396268+ENST00000467553	6	22.7008	13.3337
CCHCR1	chr6	31111039	31111190	-	ENST00000396268+ENST00000376266+ENST00000396263+ENST00000451521+ENST00000486060	7	36.754	15.5831
CCHCR1	chr6	31112297	31112405	-	ENST00000509552	8	1.55229	1.23356
CCHCR1	chr6	31112406	31112463	-	ENST00000509552+ENST00000486060	9	2.0137	1.43752
CCHCR1	chr6	31112464	31112565	-	ENST00000509552+ENST00000486060+ENST00000376266+ENST00000396263+ENST00000451521+ENST00000396268+ENST00000467553	10	26.4534	13.8609
CCHCR1	chr6	31112566	31112661	-	ENST00000509552+ENST00000467553	11	10.5841	4.93566
CCHCR1	chr6	31112662	31112850	-	ENST00000509552+ENST00000486060+ENST00000376266+ENST00000396263+ENST00000451521+ENST00000396268+ENST00000467553	12	26.3294	11.9071
CCHCR1	chr6	31112851	31112892	-	ENST00000486060	13	0.0926228	0.0280263
CCHCR1	chr6	31112943	31112964	-	ENST00000376266+ENST00000396263+ENST00000509552+ENST00000451521+ENST00000396268	14	11.1141	4.61539
CCHCR1	chr6	31112965	31113079	-	ENST00000509552+ENST00000376266+ENST00000396263+ENST00000451521+ENST00000396268+ENST00000467553	15	18.5486	9.32234
CCHCR1	chr6	31113225	31113236	-	ENST00000376266+ENST00000451521+ENST00000467553+ENST00000509552+ENST00000396268	16	11.4646	5.39161
CCHCR1	chr6	31113237	31113270	-	ENST00000396268+ENST00000509552+ENST00000376266+ENST00000451521	17	17.2122	5.97327
CCHCR1	chr6	31113473	31113585	-	ENST00000396268+ENST00000509552+ENST00000376266+ENST00000451521	18	24.8199	15.1439
CCHCR1	chr6	31116182	31116288	-	ENST00000376266+ENST00000396263+ENST00000509552+ENST00000451521+ENST00000396268	19	22.4684	15.529
CCHCR1	chr6	31116395	31116505	-	ENST00000376266+ENST00000396263+ENST00000509552+ENST00000451521+ENST00000396268	20	19.2133	13.2973
CCHCR1	chr6	31116937	31117445	-	ENST00000480060	21	4.09613	4.27739
CCHCR1	chr6	31117843	31117992	-	ENST00000376266+ENST00000396263+ENST00000509552+ENST00000451521+ENST00000396268	22	18.8735	16.0408
CCHCR1	chr6	31118232	31118278	-	ENST00000376266+ENST00000396263+ENST00000509552+ENST00000451521+ENST00000396268	23	15.4091	14.6418
CCHCR1	chr6	31118279	31118342	-	ENST00000509552+ENST00000376266+ENST00000396263+ENST00000451521+ENST00000396268+ENST00000512418	24	21.036	17.6611
CCHCR1	chr6	31118502	31118521	-	ENST00000509552+ENST00000376266+ENST00000396263+ENST00000451521+ENST00000396268+ENST00000512418	25	12.8521	11.1059
CCHCR1	chr6	31118522	31118524	-	ENST00000509552+ENST00000376266+ENST00000508852+ENST00000396263+ENST00000451521+ENST00000396268+ENST00000512418	26	10.6613	8.69889
CCHCR1	chr6	31118525	31118637	-	ENST00000509552+ENST00000376266+ENST00000508852+ENST00000396263+ENST00000451521+ENST00000396268+ENST00000507459+ENST00000512418	27	19.6616	16.1718
CCHCR1	chr6	31118644	31118661	-	ENST00000464012	28	0	0
CCHCR1	chr6	31118662	31118735	-	ENST00000464012+ENST00000505392	29	0	0.03778
CCHCR1	chr6	31118736	31118751	-	ENST00000509552+ENST00000464012+ENST00000505392+ENST00000508852+ENST00000396263+ENST00000451521+ENST00000376266+ENST00000396268+ENST00000507459+ENST00000512418	30	10.651	8.53109
CCHCR1	chr6	31118752	31118846	-	ENST00000509552+ENST00000464012+ENST00000505392+ENST00000376266+ENST00000508852+ENST00000396263+ENST00000451521+ENST00000448141+ENST00000396268+ENST00000507459+ENST00000512418	31	20.4076	13.7141
CCHCR1	chr6	31118847	31118868	-	ENST00000509552+ENST00000464012+ENST00000376266+ENST00000448141+ENST00000508683+ENST00000508852+ENST00000396263+ENST00000451521+ENST00000505392+ENST00000396268+ENST00000507459+ENST00000512418	32	19.4977	11.1394
CCHCR1	chr6	31118869	31118899	-	ENST00000509552+ENST00000505392+ENST00000464012+ENST00000508683+ENST00000448141+ENST00000508852+ENST00000396263+ENST00000451521+ENST00000376266+ENST00000396268+ENST00000507459+ENST00000512418+ENST00000448162	33	24.9203	18.543
CCHCR1	chr6	31122273	31122307	-	ENST00000509552+ENST00000464012+ENST00000508683+ENST00000448141+ENST00000396263+ENST00000451521+ENST00000376266+ENST00000396268+ENST00000448162	34	22.4274	18.3624
CCHCR1	chr6	31122308	31122319	-	ENST00000509552+ENST00000464012+ENST00000508683+ENST00000513222+ENST00000376266+ENST00000396263+ENST00000451521+ENST00000448141+ENST00000396268+ENST00000448162	35	17.8741	17.0231
CCHCR1	chr6	31122320	31122332	-	ENST00000509552+ENST00000464012+ENST00000508683+ENST00000448141+ENST00000513222+ENST00000396263+ENST00000451521+ENST00000376266+ENST00000396268+ENST00000503420+ENST00000448162	36	16.2025	15.1408
CCHCR1	chr6	31122333	31122348	-	ENST00000509552+ENST00000464012+ENST00000508683+ENST00000448141+ENST00000396263+ENST00000513222+ENST00000451521+ENST00000376266+ENST00000507751+ENST00000396268+ENST00000503420+ENST00000448162	37	13.278	14.5092
CCHCR1	chr6	31122349	31122387	-	ENST00000509552+ENST00000464012+ENST00000508683+ENST00000448141+ENST00000513222+ENST00000455279+ENST00000396263+ENST00000451521+ENST00000376266+ENST00000507751+ENST00000396268+ENST00000503420+ENST00000448162	38	9.84314	11.7763
CCHCR1	chr6	31122388	31122450	-	ENST00000509552+ENST00000464012+ENST00000508683+ENST00000448141+ENST00000513222+ENST00000455279+ENST00000396263+ENST00000503934+ENST00000376266+ENST00000507751+ENST00000396268+ENST00000503420+ENST00000448162+ENST00000451521	39	7.98703	7.04272
CCHCR1	chr6	31122451	31122459	-	ENST00000503934+ENST00000509552+ENST00000426967+ENST00000464012+ENST00000376266+ENST00000448141+ENST00000502557+ENST00000513222+ENST00000455279+ENST00000396263+ENST00000451521+ENST00000508683+ENST00000507751+ENST00000396268+ENST00000503420+ENST00000448162	40	9.16567	7.39742
CCHCR1	chr6	31122460	31122504	-	ENST00000503934+ENST00000455279+ENST00000502557+ENST00000464012+ENST00000376266+ENST00000448141+ENST00000513222+ENST00000509552+ENST00000426967+ENST00000396263+ENST00000451521+ENST00000508683+ENST00000507751+ENST00000396268+ENST00000507829+ENST00000503420+ENST00000448162	41	13.5784	10.8197
CCHCR1	chr6	31122505	31122518	-	ENST00000503934+ENST00000502557+ENST00000503420+ENST00000464012+ENST00000508683+ENST00000448141+ENST00000513222+ENST00000509552+ENST00000455279+ENST00000396263+ENST00000451521+ENST00000376266+ENST00000507751+ENST00000396268+ENST00000507829+ENST00000426967+ENST00000428174+ENST00000448162	42	11.1596	8.76886
CCHCR1	chr6	31122519	31122528	-	ENST00000503934+ENST00000455279+ENST00000502557+ENST00000508683+ENST00000376266+ENST00000448141+ENST00000396263+ENST00000509552+ENST00000426967+ENST00000464012+ENST00000513222+ENST00000451521+ENST00000507226+ENST00000507751+ENST00000396268+ENST00000507829+ENST00000503420+ENST00000428174+ENST00000448162	43	10.9623	8.99393
CCHCR1	chr6	31122529	31122576	-	ENST00000503934+ENST00000509552+ENST00000503420+ENST00000508683+ENST00000502557+ENST00000513222+ENST00000376266+ENST00000455279+ENST00000396263+ENST00000451521+ENST00000507226+ENST00000507751+ENST00000396268+ENST00000507829+ENST00000426967+ENST00000428174+ENST00000448162+ENST00000448141	44	11.5542	10.2456
CCHCR1	chr6	31124009	31124507	-	ENST00000475684	45	2.92843	1.5209
CCHCR1	chr6	31124508	31124527	-	ENST00000428174+ENST00000396263+ENST00000507226+ENST00000507751+ENST00000396268+ENST00000503420+ENST00000475684+ENST00000426967+ENST00000376266+ENST00000512418+ENST00000509552+ENST00000505392+ENST00000508683+ENST00000502557+ENST00000503934+ENST00000455279+ENST00000508852+ENST00000513222+ENST00000451521+ENST00000448141+ENST00000507829+ENST00000507459+ENST00000448162	46	5.27429	4.57051
CCHCR1	chr6	31124528	31124613	-	ENST00000428174+ENST00000396263+ENST00000507226+ENST00000507751+ENST00000396268+ENST00000503420+ENST00000475684+ENST00000426967+ENST00000376266+ENST00000512418+ENST00000509552+ENST00000508683+ENST00000502557+ENST00000488920+ENST00000505392+ENST00000503934+ENST00000455279+ENST00000508852+ENST00000513222+ENST00000451521+ENST00000448141+ENST00000507829+ENST00000507459+ENST00000448162	47	10.7796	8.33587
CCHCR1	chr6	31124614	31124614	-	ENST00000455279+ENST00000509552+ENST00000488920+ENST00000475684+ENST00000505392+ENST00000503934+ENST00000513222+ENST00000376266+ENST00000426967+ENST00000508852+ENST00000396263+ENST00000502557+ENST00000507226+ENST00000507751+ENST00000396268+ENST00000507829+ENST00000507459+ENST00000428174+ENST00000448162	48	7.14886	4.37934
CCHCR1	chr6	31124615	31124629	-	ENST00000503934+ENST00000455279+ENST00000509552+ENST00000488920+ENST00000475684+ENST00000505392+ENST00000507226+ENST00000396263+ENST00000426967+ENST00000507892+ENST00000508852+ENST00000513222+ENST00000502557+ENST00000376266+ENST00000507751+ENST00000396268+ENST00000507829+ENST00000507459+ENST00000428174+ENST00000448162	49	7.59248	4.58622
CCHCR1	chr6	31124630	31124721	-	ENST00000503934+ENST00000455279+ENST00000509552+ENST00000488920+ENST00000475684+ENST00000505392+ENST00000507226+ENST00000513222+ENST00000426967+ENST00000507892+ENST00000508852+ENST00000396263+ENST00000502557+ENST00000376266+ENST00000507751+ENST00000396268+ENST00000506831+ENST00000507459+ENST00000428174+ENST00000507829+ENST00000448162	50	25.4068	21.6846
CCHCR1	chr6	31124722	31124799	-	ENST00000428174	51	0.967162	0.633221
CCHCR1	chr6	31124800	31124866	-	ENST00000428174+ENST00000507892+ENST00000396263+ENST00000507226+ENST00000507751+ENST00000396268+ENST00000503420+ENST00000475684+ENST00000426967+ENST00000376266+ENST00000512418+ENST00000509552+ENST00000480060+ENST00000505392+ENST00000508683+ENST00000506831+ENST00000502557+ENST00000488920+ENST00000503934+ENST00000455279+ENST00000508852+ENST00000451521+ENST00000448141+ENST00000507829+ENST00000507459…	52	24.8256	23.1814
CCHCR1	chr6	31124867	31124932	-	ENST00000509552+ENST00000488920+ENST00000503934+ENST00000396263+ENST00000507226+ENST00000506831	53	4.01588	2.46797
CCHCR1	chr6	31124933	31125134	-	ENST00000506831	54	2.26366	2.04942
CCHCR1	chr6	31125135	31125161	-	ENST00000507892+ENST00000506831+ENST00000507829+ENST00000426967	55	1.16953	0.892354
CCHCR1	chr6	31125162	31125277	-	ENST00000488920+ENST00000455279+ENST00000507892+ENST00000451521+ENST00000507226+ENST00000396268+ENST00000507829+ENST00000426967+ENST00000506831	56	6.32774	6.22414
CCHCR1	chr6	31125278	31125384	-	ENST00000396268+ENST00000506831+ENST00000451521+ENST00000488920+ENST00000426967	57	5.99465	5.31844
CCHCR1	chr6	31125385	31125549	-	ENST00000396268+ENST00000506831+ENST00000488920+ENST00000426967	58	13.0142	12.6102
CCHCR1	chr6	31125550	31125565	-	ENST00000396268+ENST00000506831+ENST00000426967	59	2.29242	2.08161
CCHCR1	chr6	31125566	31125566	-	ENST00000396268+ENST00000506831	60	1.80342	1.41151
CCHCR1	chr6	31125567	31125568	-	ENST00000506831	61	1.61867	1.41151
CCHCR1	chr6	31125662	31125775	-	ENST00000502557	62	0.445844	0.69261
CCHCR1	chr6	31125776	31125787	-	ENST00000507892+ENST00000502557+ENST00000448162	63	0.445844	0.69261
CCHCR1	chr6	31125788	31125850	-	ENST00000507751+ENST00000507892+ENST00000502557+ENST00000503420+ENST00000448162	64	0.759834	1.12379
CCHCR1	chr6	31125851	31125858	-	ENST00000507892+ENST00000503420+ENST00000448162+ENST00000502557	65	0.580371	0.57572
CCHCR1	chr6	31125859	31125916	-	ENST00000507892+ENST00000502557+ENST00000503420	66	0.541748	0.659818
CCHCR1	chr6	31125917	31125937	-	ENST00000507892+ENST00000503420	67	0.392854	0.56702
CCHCR1	chr6	31125944	31125947	-	ENST00000475684+ENST00000505392+ENST00000376266+ENST00000507226+ENST00000396263+ENST00000508683+ENST00000455279+ENST00000508852+ENST00000513222+ENST00000428174+ENST00000507829+ENST00000512418+ENST00000480060	68	10.4735	11.0112
CCHCR1	chr6	31125948	31125949	-	ENST00000509552+ENST00000480060+ENST00000505392+ENST00000376266+ENST00000448141+ENST00000396263+ENST00000508683+ENST00000455279+ENST00000508852+ENST00000513222+ENST00000503934+ENST00000507226+ENST00000507829+ENST00000507459+ENST00000512418+ENST00000428174+ENST00000475684	69	10.9362	10.8634
CCHCR1	chr6	31125950	31125966	-	ENST00000509552+ENST00000480060+ENST00000505392+ENST00000508683+ENST00000507226+ENST00000396263+ENST00000455279+ENST00000508852+ENST00000513222+ENST00000503934+ENST00000376266+ENST00000507829+ENST00000507459+ENST00000512418+ENST00000428174+ENST00000448141	70	10.8219	10.4149
CCHCR1	chr6	31125967	31125968	-	ENST00000509552+ENST00000480060+ENST00000505392+ENST00000508683+ENST00000448141+ENST00000396263+ENST00000376266+ENST00000455279+ENST00000508852+ENST00000513222+ENST00000503934+ENST00000428174+ENST00000507829+ENST00000507459+ENST00000512418	71	6.34335	4.73002
CCHCR1	chr6	31125969	31125971	-	ENST00000509552+ENST00000505392+ENST00000376266+ENST00000448141+ENST00000513222+ENST00000508683+ENST00000455279+ENST00000508852+ENST00000396263+ENST00000503934+ENST00000428174+ENST00000507829+ENST00000507459+ENST00000512418	72	4.83779	4.57485
CCHCR1	chr6	31125972	31125978	-	ENST00000508683+ENST00000448141+ENST00000376266+ENST00000455279+ENST00000396263+ENST00000428174+ENST00000507829	73	4.79917	4.15558
CCHCR1	chr6	31125979	31125980	-	ENST00000508683+ENST00000376266+ENST00000455279+ENST00000448141+ENST00000507829+ENST00000428174	74	1.6011	2.13802
CCHCR1	chr6	31125981	31125982	-	ENST00000376266+ENST00000507829+ENST00000455279+ENST00000428174+ENST00000448141	75	1.5142	2.04573
CCHCR1	chr6	31125983	31125986	-	ENST00000376266+ENST00000507829+ENST00000455279+ENST00000448141	76	1.5142	2.04573
CCHCR1	chr6	31125987	31125991	-	ENST00000376266+ENST00000507829+ENST00000455279	77	1.47936	1.89928
CCHCR1	chr6	31125992	31125994	-	ENST00000376266+ENST00000455279	78	1.47936	1.79567
CCHCR1	chr6	31125995	31126015	-	ENST00000376266	79	1.44573	1.28011
CCR2	chr3	46395225	46402419	+	Gene: ENST00000465202+ENST00000292301+ENST00000400888+ENST00000445132+ENST00000421659
CCR2	chr3	46395225	46395234	+	ENST00000445132	1	0.0854456	0
CCR2	chr3	46395235	46395354	+	ENST00000445132+ENST00000292301	2	2.54142	3.37925
CCR2	chr3	46395355	46395616	+	ENST00000465202+ENST00000292301+ENST00000445132	3	13.3795	10.6828
CCR2	chr3	46395617	46395668	+	ENST00000445132+ENST00000421659+ENST00000292301+ENST00000465202	4	10.7092	12.7384
CCR2	chr3	46396353	46396447	+	ENST00000421659	5	0.286382	0.258797
CCR2	chr3	46398968	46398979	+	ENST00000445132+ENST00000292301+ENST00000421659	6	9.99814	12.756
CCR2	chr3	46398980	46399383	+	ENST00000445132+ENST00000292301+ENST00000421659+ENST00000400888	7	28.4269	30.885
CCR2	chr3	46399384	46399607	+	ENST00000445132+ENST00000292301+ENST00000400888	8	14.9988	15.8287
CCR2	chr3	46399608	46399959	+	ENST00000465202+ENST00000292301+ENST00000445132+ENST00000400888	9	24.7506	22.6494
CCR2	chr3	46399960	46400179	+	ENST00000465202+ENST00000445132	10	23.1941	18.7008
CCR2	chr3	46400180	46400909	+	ENST00000445132	11	74.7902	71.776
CCR2	chr3	46401168	46402412	+	ENST00000292301+ENST00000400888	12	97.0158	60.1173
CCR2	chr3	46402413	46402419	+	ENST00000400888	13	0.0430269	0.0753921
CD14	chr5	140011313	140013286	-	Gene: ENST00000519715+ENST00000401743+ENST00000302014+ENST00000512545+ENST00000498971
CD14	chr5	140011313	140011928	-	ENST00000401743+ENST00000302014	1	357.871	266.349
CD14	chr5	140011929	140012325	-	ENST00000498971+ENST00000401743+ENST00000302014	2	324.316	305.694
CD14	chr5	140012326	140012403	-	ENST00000498971+ENST00000302014+ENST00000401743+ENST00000519715	3	111.682	116.94
CD14	chr5	140012404	140012565	-	ENST00000302014+ENST00000498971+ENST00000512545+ENST00000401743+ENST00000519715	4	362.53	425.81
CD14	chr5	140012654	140012777	-	ENST00000302014+ENST00000498971+ENST00000512545+ENST00000401743+ENST00000519715	5	328.368	428.848
CD14	chr5	140012778	140012877	-	ENST00000512545+ENST00000401743+ENST00000302014	6	21.9436	26.2949
CD14	chr5	140012878	140013115	-	ENST00000302014	7	15.2453	16.4386
CD14	chr5	140013116	140013136	-	ENST00000498971+ENST00000302014+ENST00000401743+ENST00000512545	8	14.1153	12.6037
CD14	chr5	140013137	140013236	-	ENST00000302014+ENST00000498971+ENST00000512545+ENST00000401743+ENST00000519715	9	22.2171	21.9131
CD14	chr5	140013237	140013257	-	ENST00000512545+ENST00000302014+ENST00000401743+ENST00000519715	10	8.40375	10.433
CD14	chr5	140013258	140013285	-	ENST00000512545+ENST00000401743+ENST00000302014	11	2.52269	2.46046
CD14	chr5	140013286	140013286	-	ENST00000401743+ENST00000302014	12	0.314284	0.169961
CD40	chr20	44746911	44758502	+	Gene: ENST00000489304+ENST00000372285+ENST00000372276+ENST00000477696+ENST00000461171+ENST00000466205
CD40	chr20	44746911	44746954	+	ENST00000372285	1	76.0093	77.2496
CD40	chr20	44746955	44746986	+	ENST00000372285+ENST00000372276	2	138.089	153.279
CD40	chr20	44746987	44746989	+	ENST00000372285+ENST00000466205+ENST00000372276	3	138.73	153.504
CD40	chr20	44746990	44747011	+	ENST00000372285+ENST00000489304+ENST00000466205+ENST00000372276	4	146.948	162.379
CD40	chr20	44747012	44747033	+	ENST00000372285+ENST00000477696+ENST00000489304+ENST00000466205+ENST00000372276	5	152.108	167.272
CD40	chr20	44750363	44750458	+	ENST00000477696	6	1.72406	1.42363
CD40	chr20	44750459	44750537	+	ENST00000372285+ENST00000477696+ENST00000489304+ENST00000466205+ENST00000372276	7	115.073	127.592
CD40	chr20	44750872	44750956	+	ENST00000372285+ENST00000477696+ENST00000489304+ENST00000466205+ENST00000372276	8	58.1611	47.209
CD40	chr20	44750957	44750997	+	ENST00000489304+ENST00000372285+ENST00000372276+ENST00000477696+ENST00000461171+ENST00000466205	9	45.852	33.7542
CD40	chr20	44751249	44751395	+	ENST00000489304+ENST00000372285+ENST00000372276+ENST00000477696+ENST00000461171+ENST00000466205	10	63.9487	57.5582
CD40	chr20	44751765	44751858	+	ENST00000489304+ENST00000372285+ENST00000372276	11	53.2873	45.8451
CD40	chr20	44755279	44755340	+	ENST00000372285+ENST00000489304+ENST00000461171+ENST00000466205+ENST00000477696	12	45.1675	35.091
CD40	chr20	44755341	44755800	+	ENST00000461171	13	63.147	55.2492
CD40	chr20	44755846	44755928	+	ENST00000489304	14	17.2317	11.3124
CD40	chr20	44756777	44756863	+	ENST00000372285+ENST00000477696+ENST00000489304+ENST00000466205+ENST00000372276	15	64.0784	45.5919
CD40	chr20	44756969	44756997	+	ENST00000372285+ENST00000477696+ENST00000489304+ENST00000466205+ENST00000372276	16	41.4021	26.9181
CD40	chr20	44757521	44757643	+	ENST00000372285+ENST00000477696+ENST00000489304+ENST00000466205+ENST00000372276	17	79.9857	51.5012
CD40	chr20	44757644	44757765	+	ENST00000372285+ENST00000489304+ENST00000466205+ENST00000372276	18	70.2927	43.5619
CD40	chr20	44757766	44758502	+	ENST00000489304+ENST00000372285+ENST00000372276	19	90.1049	58.5143
CD63	chr12	56119107	56123491	-	Gene: ENST00000549117+ENST00000552164+ENST00000550776+ENST00000548898+ENST00000546939+ENST00000551173+ENST00000548160+ENST00000552692+ENST00000548117+ENST00000550050+ENST00000420846+ENST00000546457+ENST00000257857+ENST00000555199+ENST00000552067+ENST00000552754
CD63	chr12	56119107	56119231	-	ENST00000548898	1	1.77854	1.90141
CD63	chr12	56119232	56119232	-	ENST00000548117+ENST00000552067+ENST00000548898	2	1.38895	1.3439
CD63	chr12	56119233	56119253	-	ENST00000548117+ENST00000552067+ENST00000548898+ENST00000420846	3	1.38895	1.47309
CD63	chr12	56119254	56119265	-	ENST00000420846+ENST00000548898+ENST00000546939+ENST00000548117+ENST00000548160+ENST00000552067+ENST00000552692	4	1.50932	1.46396
CD63	chr12	56119266	56119270	-	ENST00000549117+ENST00000420846+ENST00000548898+ENST00000546939+ENST00000548117+ENST00000548160+ENST00000552067+ENST00000552692	5	1.50932	1.5427
CD63	chr12	56119271	56119290	-	ENST00000549117+ENST00000420846+ENST00000548898+ENST00000546939+ENST00000548117+ENST00000548160+ENST00000257857+ENST00000552067+ENST00000552692	6	5.57358	1.74541
CD63	chr12	56119291	56119318	-	ENST00000549117+ENST00000420846+ENST00000550050+ENST00000548898+ENST00000546939+ENST00000548117+ENST00000548160+ENST00000257857+ENST00000552067+ENST00000552692	7	13.7004	5.73129
CD63	chr12	56119319	56119329	-	ENST00000549117+ENST00000420846+ENST00000550050+ENST00000548898+ENST00000546939+ENST00000548117+ENST00000548160+ENST00000257857+ENST00000552067+ENST00000552754+ENST00000552692	8	18.1803	10.4688
CD63	chr12	56119330	56119336	-	ENST00000549117+ENST00000550776+ENST00000420846+ENST00000550050+ENST00000548898+ENST00000546939+ENST00000548117+ENST00000548160+ENST00000257857+ENST00000552067+ENST00000552754+ENST00000552692	9	21.5486	11.7361
CD63	chr12	56119337	56119410	-	ENST00000549117+ENST00000550776+ENST00000420846+ENST00000550050+ENST00000548898+ENST00000546939+ENST00000548117+ENST00000548160+ENST00000257857+ENST00000555199+ENST00000552067+ENST00000552754+ENST00000552692	10	203.67	86.3153
CD63	chr12	56119596	56119596	-	ENST00000552164	11	4.4924	3.82947
CD63	chr12	56119597	56119602	-	ENST00000549117+ENST00000552164+ENST00000550776+ENST00000550050+ENST00000548898+ENST00000546939+ENST00000548117+ENST00000548160+ENST00000257857+ENST00000555199+ENST00000552067+ENST00000552754+ENST00000552692	12	201.48	86.4131
CD63	chr12	56119603	56119680	-	ENST00000549117+ENST00000552164+ENST00000550776+ENST00000420846+ENST00000550050+ENST00000548898+ENST00000546939+ENST00000548117+ENST00000548160+ENST00000257857+ENST00000551173+ENST00000555199+ENST00000552067+ENST00000552754+ENST00000552692	13	480.26	268.155
CD63	chr12	56119681	56119752	-	ENST00000555199	14	4.7573	4.26356
CD63	chr12	56119905	56120045	-	ENST00000549117+ENST00000552164+ENST00000550776+ENST00000420846+ENST00000550050+ENST00000548898+ENST00000548117+ENST00000546939+ENST00000551173+ENST00000548160+ENST00000257857+ENST00000552067+ENST00000552754+ENST00000552692	15	1888.29	1090.69
CD63	chr12	56120046	56120140	-	ENST00000548117	16	13.8641	9.35205
CD63	chr12	56120484	56120510	-	ENST00000549117+ENST00000552164+ENST00000550776+ENST00000420846+ENST00000550050+ENST00000548898+ENST00000546939+ENST00000551173+ENST00000548160+ENST00000257857+ENST00000552067+ENST00000552754+ENST00000552692	17	1516.08	847.399
CD63	chr12	56120511	56120579	-	ENST00000549117+ENST00000552164+ENST00000550776+ENST00000420846+ENST00000550050+ENST00000548898+ENST00000546457+ENST00000546939+ENST00000551173+ENST00000548160+ENST00000257857+ENST00000552067+ENST00000552754+ENST00000552692	18	2674.05	1807.21
CD63	chr12	56120674	56120747	-	ENST00000549117+ENST00000552164+ENST00000550776+ENST00000420846+ENST00000550050+ENST00000548898+ENST00000546457+ENST00000546939+ENST00000551173+ENST00000548160+ENST00000257857+ENST00000552067+ENST00000552754+ENST00000552692	19	2491.53	1905.41
CD63	chr12	56120748	56120748	-	ENST00000549117+ENST00000552164+ENST00000550776+ENST00000420846+ENST00000548898+ENST00000546457+ENST00000546939+ENST00000551173+ENST00000548160+ENST00000257857+ENST00000552754+ENST00000552692	20	1621.98	1251.18
CD63	chr12	56120749	56120843	-	ENST00000548160	21	27.9445	26.2743
CD63	chr12	56120866	56120892	-	ENST00000552067+ENST00000548898	22	0.538979	0.432507
CD63	chr12	56120893	56120912	-	ENST00000552067	23	0.358976	0.329732
CD63	chr12	56120935	56121054	-	ENST00000549117+ENST00000552164+ENST00000550776+ENST00000420846+ENST00000550050+ENST00000546457+ENST00000546939+ENST00000551173+ENST00000257857+ENST00000552754+ENST00000552692	24	2303.23	1787.96
CD63	chr12	56121055	56121123	-	ENST00000549117+ENST00000552164+ENST00000550776+ENST00000420846+ENST00000550050+ENST00000546457+ENST00000546939+ENST00000551173+ENST00000257857+ENST00000552692	25	1397.86	1073.66
CD63	chr12	56121396	56121599	-	ENST00000550776	26	14.7284	11.6235
CD63	chr12	56121648	56121684	-	ENST00000546939	27	5.27408	2.36972
CD63	chr12	56122060	56122133	-	ENST00000549117+ENST00000552164+ENST00000420846+ENST00000550050+ENST00000546457+ENST00000551173+ENST00000257857+ENST00000552754+ENST00000552692	28	3176.39	2856.51
CD63	chr12	56122134	56122136	-	ENST00000549117+ENST00000552164+ENST00000420846+ENST00000550050+ENST00000546457+ENST00000551173+ENST00000257857+ENST00000552692	29	2570.75	2434.31
CD63	chr12	56122137	56122266	-	ENST00000552692	30	34.2735	31.4266
CD63	chr12	56122300	56122431	-	ENST00000551173	31	4.19437	4.19792
CD63	chr12	56122580	56122736	-	ENST00000552164	32	9.9734	14.8479
CD63	chr12	56122737	56122761	-	ENST00000550050+ENST00000552164+ENST00000257857+ENST00000420846	33	2487.96	2375.76
CD63	chr12	56122762	56122784	-	ENST00000550050+ENST00000257857+ENST00000420846	34	2038.93	1994
CD63	chr12	56122785	56122910	-	ENST00000257857+ENST00000420846	35	333.492	374.98
CD63	chr12	56122911	56123004	-	ENST00000257857	36	3.81583	5.33763
CD63	chr12	56123066	56123177	-	ENST00000549117+ENST00000546457	37	31.3695	37.5272
CD63	chr12	56123178	56123359	-	ENST00000549117	38	29.6618	27.4786
CD63	chr12	56123360	56123444	-	ENST00000549117+ENST00000546457	39	12.4021	9.26642
CD63	chr12	56123445	56123491	-	ENST00000549117	40	7.6139	6.77204
CD86	chr3	121774213	121839983	+	Gene: ENST00000478390+ENST00000478741+ENST00000493101+ENST00000264468+ENST00000483949+ENST00000469710+ENST00000330540+ENST00000393627+ENST00000482356
CD86	chr3	121774213	121774220	+	ENST00000469710+ENST00000493101	1	7.00776	9.68142
CD86	chr3	121774221	121774223	+	ENST00000330540+ENST00000264468+ENST00000469710+ENST00000493101	2	12.043	22.0215
CD86	chr3	121774224	121774350	+	ENST00000330540+ENST00000478390+ENST00000264468+ENST00000469710+ENST00000493101	3	110.209	140.111
CD86	chr3	121796691	121796703	+	ENST00000483949	4	0	0.0790117
CD86	chr3	121796704	121796749	+	ENST00000483949+ENST00000482356	5	0.549543	0.746417
CD86	chr3	121796750	121796763	+	ENST00000393627+ENST00000483949+ENST00000482356	6	0.997418	1.38501
CD86	chr3	121796764	121796892	+	ENST00000393627+ENST00000483949	7	3.92221	5.17576
CD86	chr3	121810448	121810497	+	ENST00000478390+ENST00000478741+ENST00000493101+ENST00000264468+ENST00000483949+ENST00000330540+ENST00000393627+ENST00000482356	8	41.3606	57.6735
CD86	chr3	121810498	121810582	+	ENST00000478390+ENST00000483949	9	0.427615	0.201088
CD86	chr3	121810583	121811009	+	ENST00000478390	10	0.173738	1.43704
CD86	chr3	121822359	121822504	+	ENST00000478741+ENST00000483949+ENST00000469710+ENST00000330540+ENST00000393627+ENST00000482356	11	51.6225	74.7687
CD86	chr3	121822505	121822694	+	ENST00000330540+ENST00000393627+ENST00000478741+ENST00000469710+ENST00000482356	12	75.8218	92.1744
CD86	chr3	121825045	121825165	+	ENST00000478741+ENST00000493101+ENST00000469710+ENST00000330540+ENST00000393627+ENST00000482356	13	55.846	60.659
CD86	chr3	121825166	121825347	+	ENST00000330540+ENST00000393627+ENST00000478741+ENST00000469710+ENST00000493101	14	60.4738	66.3604
CD86	chr3	121828112	121828255	+	ENST00000330540+ENST00000393627+ENST00000264468+ENST00000469710+ENST00000493101	15	50.6324	58.7658
CD86	chr3	121836895	121836940	+	ENST00000478741+ENST00000493101+ENST00000264468+ENST00000469710+ENST00000330540+ENST00000393627	16	29.0719	24.0234
CD86	chr3	121838285	121838440	+	ENST00000478741+ENST00000493101+ENST00000264468+ENST00000469710+ENST00000330540+ENST00000393627	17	46.0626	52.9132
CD86	chr3	121838441	121838667	+	ENST00000330540+ENST00000393627+ENST00000264468+ENST00000469710+ENST00000493101	18	41.8103	44.9875
CD86	chr3	121838668	121838921	+	ENST00000330540+ENST00000264468+ENST00000469710+ENST00000493101	19	49.0148	53.4508
CD86	chr3	121838922	121839175	+	ENST00000330540+ENST00000264468+ENST00000493101	20	45.1493	58.6573
CD86	chr3	121839176	121839982	+	ENST00000330540+ENST00000264468	21	102.771	101.996
CD86	chr3	121839983	121839983	+	ENST00000330540	22	0.351397	0.55546
CD96	chr3	111011566	111384597	+	Gene: ENST00000494798+ENST00000488054+ENST00000283285+ENST00000352690+ENST00000438817+ENST00000465428+ENST00000460744
CD96	chr3	111011566	111011732	+	ENST00000460744	1	0	0.0461425
CD96	chr3	111083360	111083449	+	ENST00000460744	2	0	0
CD96	chr3	111084629	111084765	+	ENST00000460744	3	0	0
CD96	chr3	111260782	111260850	+	ENST00000460744	4	0.0430269	0
CD96	chr3	111260856	111260964	+	ENST00000352690	5	0.1663	0.187371
CD96	chr3	111260965	111260996	+	ENST00000352690+ENST00000283285	6	1.31397	1.11358
CD96	chr3	111260997	111261030	+	ENST00000438817+ENST00000352690+ENST00000283285	7	14.3313	18.902
CD96	chr3	111261031	111261039	+	ENST00000438817+ENST00000488054+ENST00000352690+ENST00000283285	8	15.9065	20.2105
CD96	chr3	111261040	111261066	+	ENST00000438817+ENST00000488054+ENST00000494798+ENST00000352690+ENST00000283285	9	18.496	22.8598
CD96	chr3	111261067	111261149	+	ENST00000494798+ENST00000488054+ENST00000283285+ENST00000352690+ENST00000438817+ENST00000460744	10	28.0955	28.9247
CD96	chr3	111261150	111261156	+	ENST00000438817+ENST00000488054+ENST00000494798+ENST00000352690+ENST00000283285	11	11.6913	8.56406
CD96	chr3	111263893	111264175	+	ENST00000438817+ENST00000488054+ENST00000494798+ENST00000352690+ENST00000283285	12	27.5398	25.591
CD96	chr3	111264176	111264249	+	ENST00000438817+ENST00000494798+ENST00000352690+ENST00000283285	13	10.8413	11.4567
CD96	chr3	111286370	111286427	+	ENST00000438817+ENST00000488054+ENST00000494798+ENST00000352690+ENST00000283285	14	13.1601	10.2924
CD96	chr3	111286428	111286494	+	ENST00000494798+ENST00000488054+ENST00000283285+ENST00000352690+ENST00000438817+ENST00000465428	15	13.3428	7.44604
CD96	chr3	111296349	111296387	+	ENST00000488054+ENST00000283285	16	1.69379	0.30718
CD96	chr3	111296388	111296396	+	ENST00000283285	17	0.809315	0.188144
CD96	chr3	111297874	111298081	+	ENST00000438817+ENST00000465428+ENST00000494798+ENST00000352690+ENST00000283285	18	21.6178	13.8899
CD96	chr3	111298082	111298306	+	ENST00000465428	19	0.616448	0.566751
CD96	chr3	111304170	111304225	+	ENST00000438817+ENST00000494798+ENST00000352690+ENST00000283285	20	7.09054	7.4838
CD96	chr3	111316967	111317057	+	ENST00000438817+ENST00000494798+ENST00000352690+ENST00000283285	21	8.56441	7.26152
CD96	chr3	111319573	111319761	+	ENST00000438817+ENST00000494798+ENST00000352690+ENST00000283285	22	18.5196	11.3855
CD96	chr3	111325547	111325639	+	ENST00000438817+ENST00000494798+ENST00000352690+ENST00000283285	23	10.1707	7.82614
CD96	chr3	111325640	111325925	+	ENST00000438817	24	1.3005	0.928792
CD96	chr3	111342601	111342669	+	ENST00000494798+ENST00000352690+ENST00000283285	25	4.62856	3.66853
CD96	chr3	111343180	111343251	+	ENST00000494798+ENST00000352690+ENST00000283285	26	4.48418	4.09603
CD96	chr3	111356043	111356045	+	ENST00000352690+ENST00000283285	27	3.85447	2.99279
CD96	chr3	111356046	111356108	+	ENST00000494798+ENST00000352690+ENST00000283285	28	11.1845	5.82427
CD96	chr3	111356926	111357015	+	ENST00000494798+ENST00000352690+ENST00000283285	29	15.3085	9.29361
CD96	chr3	111366390	111366513	+	ENST00000494798+ENST00000352690+ENST00000283285	30	18.2644	10.308
CD96	chr3	111368545	111368705	+	ENST00000494798+ENST00000352690+ENST00000283285	31	18.105	11.7495
CD96	chr3	111368706	111371088	+	ENST00000352690+ENST00000283285	32	128.499	79.3482
CD96	chr3	111371089	111371219	+	ENST00000352690	33	0.319573	0.226031
CD96	chr3	111384374	111384597	+	ENST00000494798	34	12.7149	3.38894
CDC123	chr10	12237964	12292588	+	Gene: ENST00000498747+ENST00000440613+ENST00000467016+ENST00000442050+ENST00000497963+ENST00000378900+ENST00000455773+ENST00000429258+ENST00000281141
CDC123	chr10	12237964	12237964	+	ENST00000429258	1	3.45697	5.20526
CDC123	chr10	12237965	12238022	+	ENST00000281141+ENST00000429258	2	11.8028	14.2109
CDC123	chr10	12238023	12238128	+	ENST00000281141	3	11.7792	14.8772
CDC123	chr10	12238129	12238194	+	ENST00000455773+ENST00000281141+ENST00000429258	4	16.7901	22.0433
CDC123	chr10	12238195	12238221	+	ENST00000455773+ENST00000467016+ENST00000281141+ENST00000429258	5	81.6015	102.889
CDC123	chr10	12238222	12238230	+	ENST00000455773+ENST00000378900+ENST00000467016+ENST00000281141+ENST00000429258	6	94.0894	113.423
CDC123	chr10	12238231	12238318	+	ENST00000467016+ENST00000442050+ENST00000429258+ENST00000378900+ENST00000455773+ENST00000281141	7	172.24	179.609
CDC123	chr10	12240704	12240775	+	ENST00000467016+ENST00000442050+ENST00000429258+ENST00000378900+ENST00000455773+ENST00000281141	8	118.551	98.8944
CDC123	chr10	12240776	12240875	+	ENST00000467016	9	0	0.0263025
CDC123	chr10	12251966	12252023	+	ENST00000455773+ENST00000378900+ENST00000442050+ENST00000281141+ENST00000429258	10	62.581	54.5597
CDC123	chr10	12252289	12252321	+	ENST00000455773+ENST00000378900+ENST00000442050+ENST00000281141+ENST00000429258	11	44.1027	38.6395
CDC123	chr10	12257739	12257834	+	ENST00000455773+ENST00000378900+ENST00000281141+ENST00000429258	12	78.1558	71.8868
CDC123	chr10	12259360	12259412	+	ENST00000455773+ENST00000378900+ENST00000442050+ENST00000281141+ENST00000429258	13	88.466	82.072
CDC123	chr10	12259413	12259466	+	ENST00000498747+ENST00000442050+ENST00000429258+ENST00000378900+ENST00000455773+ENST00000281141	14	87.333	79.6255
CDC123	chr10	12272947	12272977	+	ENST00000498747+ENST00000440613+ENST00000442050+ENST00000429258+ENST00000378900+ENST00000455773+ENST00000281141	15	69.7809	60.3319
CDC123	chr10	12272978	12272995	+	ENST00000498747+ENST00000440613+ENST00000442050+ENST00000378900+ENST00000455773+ENST00000281141	16	44.6933	39.4727
CDC123	chr10	12277047	12277122	+	ENST00000498747+ENST00000440613+ENST00000442050+ENST00000378900+ENST00000455773+ENST00000281141	17	106.585	84.0753
CDC123	chr10	12279143	12279223	+	ENST00000455773+ENST00000440613+ENST00000498747+ENST00000281141+ENST00000442050	18	102.318	87.4261
CDC123	chr10	12279224	12279265	+	ENST00000455773+ENST00000440613+ENST00000498747+ENST00000281141	19	49.2679	41.0294
CDC123	chr10	12279461	12279533	+	ENST00000498747	20	0.175651	0.0414583
CDC123	chr10	12280456	12280484	+	ENST00000455773+ENST00000440613+ENST00000498747+ENST00000378900+ENST00000281141	21	37.0443	32.732
CDC123	chr10	12288053	12288147	+	ENST00000497963	22	6.5814	3.7842
CDC123	chr10	12288148	12288276	+	ENST00000440613+ENST00000498747+ENST00000378900+ENST00000281141+ENST00000497963	23	114.478	70.9182
CDC123	chr10	12291580	12291705	+	ENST00000455773+ENST00000498747+ENST00000378900+ENST00000281141+ENST00000497963	24	83.5258	46.3401
CDC123	chr10	12291706	12291717	+	ENST00000498747+ENST00000378900+ENST00000281141+ENST00000497963	25	19.7088	14.633
CDC123	chr10	12291718	12292309	+	ENST00000497963	26	28.5797	10.4988
CDC123	chr10	12292310	12292318	+	ENST00000440613+ENST00000498747+ENST00000378900+ENST00000281141+ENST00000497963	27	12.1776	10.5788
CDC123	chr10	12292319	12292358	+	ENST00000440613+ENST00000498747+ENST00000378900+ENST00000281141	28	10.5485	9.99759
CDC123	chr10	12292359	12292528	+	ENST00000440613+ENST00000498747+ENST00000281141	29	4.99631	5.23508
CDC123	chr10	12292529	12292587	+	ENST00000440613+ENST00000281141	30	0.118296	0.124445
CDC123	chr10	12292588	12292588	+	ENST00000440613	31	0	0
CDC6	chr17	38443885	38459171	+	Gene: ENST00000577249+ENST00000580824+ENST00000209728+ENST00000582402+ENST00000473555
CDC6	chr17	38443885	38444153	+	ENST00000209728	1	1.90727	0.511623
CDC6	chr17	38444154	38444158	+	ENST00000580824+ENST00000209728	2	1.35969	0.504888
CDC6	chr17	38444159	38444289	+	ENST00000577249+ENST00000580824+ENST00000209728	3	9.48263	7.37484
CDC6	chr17	38444290	38444342	+	ENST00000577249+ENST00000209728	4	8.06141	6.36943
CDC6	chr17	38444343	38444384	+	ENST00000577249	5	0.794365	0.279022
CDC6	chr17	38445444	38445659	+	ENST00000473555	6	1.28815	0.36637
CDC6	chr17	38445660	38445850	+	ENST00000577249+ENST00000580824+ENST00000209728+ENST00000473555	7	7.63079	7.63985
CDC6	chr17	38447310	38447433	+	ENST00000577249+ENST00000580824+ENST00000209728+ENST00000473555	8	5.21192	2.74884
CDC6	chr17	38447434	38447486	+	ENST00000580824+ENST00000209728+ENST00000473555	9	2.69216	1.87457
CDC6	chr17	38447487	38447591	+	ENST00000580824+ENST00000209728	10	4.08765	1.83847
CDC6	chr17	38447719	38447720	+	ENST00000582402	11	0	0
CDC6	chr17	38447721	38447807	+	ENST00000582402+ENST00000580824+ENST00000209728	12	4.57544	1.01589
CDC6	chr17	38447808	38447920	+	ENST00000582402+ENST00000209728	13	3.5984	1.81109
CDC6	chr17	38449708	38449883	+	ENST00000209728	14	9.41355	5.52064
CDC6	chr17	38450202	38450308	+	ENST00000209728	15	8.57915	6.50368
CDC6	chr17	38450616	38450755	+	ENST00000209728	16	8.15127	4.33249
CDC6	chr17	38451608	38451708	+	ENST00000582402+ENST00000209728	17	10.0043	1.52626
CDC6	chr17	38451709	38451758	+	ENST00000582402	18	0.81296	0.0740474
CDC6	chr17	38452955	38453019	+	ENST00000209728	19	8.76919	1.82272
CDC6	chr17	38457080	38457282	+	ENST00000209728	20	10.9986	3.10049
CDC6	chr17	38457720	38457860	+	ENST00000209728	21	7.61858	5.82829
CDC6	chr17	38458164	38459171	+	ENST00000209728	22	24.964	9.00587
CDKN1A	chr6	36644305	36655116	+	Gene: ENST00000373711+ENST00000478800+ENST00000462537+ENST00000244741+ENST00000448526+ENST00000405375+ENST00000459970
CDKN1A	chr6	36644305	36644347	+	ENST00000459970	1	0.730998	1.04817
CDKN1A	chr6	36645565	36645587	+	ENST00000459970	2	0.314639	0.159427
CDKN1A	chr6	36645588	36645710	+	ENST00000448526+ENST00000459970	3	0.544021	0.521627
CDKN1A	chr6	36646435	36646486	+	ENST00000244741	4	2.57744	1.36306
CDKN1A	chr6	36646487	36646497	+	ENST00000405375+ENST00000244741	5	18.1837	31.2022
CDKN1A	chr6	36646498	36646502	+	ENST00000405375+ENST00000373711+ENST00000244741	6	81.9432	169.6
CDKN1A	chr6	36646503	36646547	+	ENST00000478800+ENST00000405375+ENST00000373711+ENST00000244741	7	503.151	813.259
CDKN1A	chr6	36646548	36646575	+	ENST00000478800+ENST00000405375+ENST00000462537+ENST00000373711+ENST00000244741	8	709.076	1114.82
CDKN1A	chr6	36646576	36646716	+	ENST00000478800+ENST00000405375+ENST00000462537	9	103.376	166.489
CDKN1A	chr6	36648251	36648634	+	ENST00000462537	10	20.9269	36.1644
CDKN1A	chr6	36650417	36650507	+	ENST00000373711	11	23.0221	28.3214
CDKN1A	chr6	36651874	36652275	+	ENST00000373711+ENST00000478800+ENST00000244741+ENST00000448526+ENST00000405375+ENST00000459970	12	971.519	1519.87
CDKN1A	chr6	36652276	36652288	+	ENST00000373711+ENST00000405375+ENST00000448526+ENST00000459970+ENST00000244741	13	75.0466	137.533
CDKN1A	chr6	36652289	36652323	+	ENST00000448526+ENST00000405375+ENST00000373711+ENST00000244741	14	150.426	278.543
CDKN1A	chr6	36653528	36653701	+	ENST00000448526+ENST00000405375+ENST00000373711+ENST00000244741	15	332.03	476.046
CDKN1A	chr6	36653702	36654111	+	ENST00000448526+ENST00000405375+ENST00000244741	16	829.028	1168.53
CDKN1A	chr6	36654112	36655108	+	ENST00000405375+ENST00000244741	17	797.901	906.429
CDKN1A	chr6	36655109	36655116	+	ENST00000244741	18	0.393028	0.407191
CDYL	chr6	4706393	4955785	+	Gene: ENST00000483019+ENST00000397588+ENST00000491864+ENST00000328908+ENST00000449732+ENST00000472453+ENST00000440139+ENST00000343762+ENST00000469671
CDYL	chr6	4706393	4706485	+	ENST00000328908	1	0	0
CDYL	chr6	4715975	4716074	+	ENST00000328908	2	0.0422933	0
CDYL	chr6	4716075	4716115	+	ENST00000328908+ENST00000491864	3	0.0422933	0
CDYL	chr6	4733393	4733482	+	ENST00000491864	4	0	0
CDYL	chr6	4734996	4735078	+	ENST00000328908+ENST00000491864	5	0	0
CDYL	chr6	4773205	4773274	+	ENST00000440139	6	0	0
CDYL	chr6	4773275	4773412	+	ENST00000483019+ENST00000440139	7	0	0
CDYL	chr6	4776669	4776675	+	ENST00000397588	8	0	0
CDYL	chr6	4776676	4777041	+	ENST00000397588+ENST00000472453	9	7.64096	10.3566
CDYL	chr6	4836332	4836542	+	ENST00000449732	10	0.250635	0.194394
CDYL	chr6	4890226	4890360	+	ENST00000343762	11	0	0.183696
CDYL	chr6	4891947	4892346	+	ENST00000483019+ENST00000397588+ENST00000491864+ENST00000328908+ENST00000449732+ENST00000343762	12	39.6755	50.4017
CDYL	chr6	4892347	4892581	+	ENST00000483019+ENST00000449732+ENST00000397588+ENST00000343762+ENST00000328908	13	29.1562	35.8193
CDYL	chr6	4892582	4892613	+	ENST00000449732+ENST00000397588+ENST00000343762+ENST00000328908	14	18.2065	24.7123
CDYL	chr6	4928929	4928962	+	ENST00000469671	15	0.0788641	0.0280263
CDYL	chr6	4935749	4936005	+	ENST00000397588+ENST00000328908+ENST00000449732+ENST00000472453+ENST00000440139+ENST00000343762+ENST00000469671	16	42.0523	58.5015
CDYL	chr6	4937799	4937971	+	ENST00000397588+ENST00000328908+ENST00000449732+ENST00000472453+ENST00000440139+ENST00000343762+ENST00000469671	17	18.511	23.1059
CDYL	chr6	4943780	4943831	+	ENST00000397588+ENST00000328908+ENST00000449732+ENST00000472453+ENST00000440139+ENST00000343762+ENST00000469671	18	12.5862	15.0645
CDYL	chr6	4943832	4943990	+	ENST00000397588+ENST00000328908+ENST00000449732+ENST00000472453+ENST00000343762+ENST00000469671	19	23.686	22.6835
CDYL	chr6	4943991	4944047	+	ENST00000469671	20	0.712726	0.674968
CDYL	chr6	4952500	4952643	+	ENST00000449732+ENST00000397588+ENST00000343762+ENST00000472453+ENST00000328908	21	42.6136	38.342
CDYL	chr6	4954132	4954490	+	ENST00000449732+ENST00000397588+ENST00000343762+ENST00000472453+ENST00000328908	22	81.7023	68.4574
CDYL	chr6	4954491	4954607	+	ENST00000449732+ENST00000343762+ENST00000472453+ENST00000328908	23	24.3905	21.7127
CDYL	chr6	4954608	4954744	+	ENST00000328908+ENST00000343762+ENST00000472453	24	38.9478	31.3477
CDYL	chr6	4954745	4955781	+	ENST00000328908+ENST00000343762	25	158.558	104.277
CDYL	chr6	4955782	4955785	+	ENST00000343762	26	0	0
CFDP1	chr16	75327596	75467383	-	Gene: ENST00000566254+ENST00000570279+ENST00000564793+ENST00000570103+ENST00000283882+ENST00000562602+ENST00000564286+ENST00000569341+ENST00000566901+ENST00000565646
CFDP1	chr16	75327596	75327607	-	ENST00000570103	1	0.0407149	0.042202
CFDP1	chr16	75327608	75327803	-	ENST00000570103+ENST00000283882	2	7.52466	2.13496
CFDP1	chr16	75327804	75327805	-	ENST00000570103+ENST00000283882+ENST00000564793	3	7.66994	1.98453
CFDP1	chr16	75327806	75327940	-	ENST00000570103+ENST00000283882+ENST00000562602+ENST00000564793	4	32.2732	21.2486
CFDP1	chr16	75335655	75335803	-	ENST00000562602	5	2.63609	1.71639
CFDP1	chr16	75338922	75339080	-	ENST00000570103+ENST00000283882+ENST00000562602+ENST00000564793	6	145.569	104.894
CFDP1	chr16	75339081	75339336	-	ENST00000562602	7	11.3132	3.38856
CFDP1	chr16	75340285	75340443	-	ENST00000570103	8	18.2705	27.4007
CFDP1	chr16	75396773	75396933	-	ENST00000564793	9	0.461294	0.485028
CFDP1	chr16	75406189	75406466	-	ENST00000569341	10	0.813427	0.689081
CFDP1	chr16	75425180	75425277	-	ENST00000570279	11	0.637851	0.365826
CFDP1	chr16	75425278	75425406	-	ENST00000570279+ENST00000569341	12	4.25598	2.18172
CFDP1	chr16	75428580	75428987	-	ENST00000566901	13	6.97633	4.46665
CFDP1	chr16	75428988	75429032	-	ENST00000570279+ENST00000283882+ENST00000569341+ENST00000566901	14	74.2343	50.2176
CFDP1	chr16	75429033	75429034	-	ENST00000570279+ENST00000283882+ENST00000569341+ENST00000566901+ENST00000565646	15	60.4287	41.5674
CFDP1	chr16	75429035	75429107	-	ENST00000570279+ENST00000283882+ENST00000566901+ENST00000565646	16	97.5924	63.0004
CFDP1	chr16	75429108	75429109	-	ENST00000570279	17	0.370344	0.279346
CFDP1	chr16	75440470	75440596	-	ENST00000564286	18	0.509972	0.259847
CFDP1	chr16	75445723	75445850	-	ENST00000564286+ENST00000283882+ENST00000566901+ENST00000565646	19	149.388	108.152
CFDP1	chr16	75446433	75446652	-	ENST00000564286+ENST00000283882+ENST00000566901+ENST00000565646	20	225.858	191.193
CFDP1	chr16	75448476	75448530	-	ENST00000283882+ENST00000566901+ENST00000564286	21	184.259	172.378
CFDP1	chr16	75448531	75448593	-	ENST00000566254+ENST00000564286+ENST00000566901+ENST00000283882	22	156.641	148.609
CFDP1	chr16	75452916	75453091	-	ENST00000566254	23	0.60767	0.396124
CFDP1	chr16	75467187	75467289	-	ENST00000566254+ENST00000283882+ENST00000566901+ENST00000565646+ENST00000564286	24	167.626	181.413
CFDP1	chr16	75467290	75467359	-	ENST00000564286+ENST00000283882+ENST00000566901+ENST00000565646	25	137.326	152.857
CFDP1	chr16	75467360	75467368	-	ENST00000283882+ENST00000565646+ENST00000564286	26	56.4355	68.8658
CFDP1	chr16	75467369	75467371	-	ENST00000283882+ENST00000565646	27	20.9063	28.181
CFDP1	chr16	75467372	75467383	-	ENST00000283882	28	13.2348	16.9922
CFTR	chr7	117105838	117356025	+	Gene: ENST00000608965+ENST00000429014+ENST00000468795+ENST00000600166+ENST00000472848+ENST00000610149+ENST00000446805+ENST00000546407+ENST00000003084+ENST00000426809
CFTR	chr7	117105838	117105885	+	ENST00000546407	1	0	0.0880561
CFTR	chr7	117115745	117115862	+	ENST00000546407	2	0.0772375	0
CFTR	chr7	117119358	117119399	+	ENST00000446805	3	0.390222	0.53449
CFTR	chr7	117119516	117119748	+	ENST00000446805	4	1.84834	1.8722
CFTR	chr7	117120017	117120148	+	ENST00000003084	5	9.18215	14.0445
CFTR	chr7	117120149	117120201	+	ENST00000003084+ENST00000426809	6	8.80795	14.985
CFTR	chr7	117144307	117144362	+	ENST00000003084+ENST00000446805+ENST00000546407+ENST00000426809	7	7.09303	12.0402
CFTR	chr7	117144363	117144417	+	ENST00000446805+ENST00000426809+ENST00000003084	8	3.8728	6.01939
CFTR	chr7	117149088	117149196	+	ENST00000446805+ENST00000426809+ENST00000003084	9	4.60245	6.31863
CFTR	chr7	117170953	117171032	+	ENST00000446805+ENST00000426809+ENST00000003084	10	5.1685	8.45726
CFTR	chr7	117171033	117171168	+	ENST00000003084+ENST00000426809	11	6.27705	11.2743
CFTR	chr7	117174330	117174419	+	ENST00000003084	12	5.80412	8.53057
CFTR	chr7	117175302	117175465	+	ENST00000003084+ENST00000426809	13	7.8333	10.1189
CFTR	chr7	117176602	117176727	+	ENST00000003084+ENST00000426809	14	6.87153	9.17387
CFTR	chr7	117180154	117180400	+	ENST00000003084+ENST00000426809	15	10.7601	15.1425
CFTR	chr7	117182070	117182162	+	ENST00000003084+ENST00000426809	16	7.39849	9.35899
CFTR	chr7	117188695	117188877	+	ENST00000003084+ENST00000426809	17	8.75332	10.1016
CFTR	chr7	117199518	117199691	+	ENST00000003084+ENST00000426809	18	13.3435	17.008
CFTR	chr7	117199692	117199709	+	ENST00000472848+ENST00000003084+ENST00000426809	19	9.09357	10.6779
CFTR	chr7	117204723	117204841	+	ENST00000472848	20	0.0416293	0.154351
CFTR	chr7	117227793	117227803	+	ENST00000472848+ENST00000003084+ENST00000426809	21	8.63506	9.79105
CFTR	chr7	117227804	117227887	+	ENST00000003084+ENST00000426809	22	11.2575	12.8224
CFTR	chr7	117230407	117230493	+	ENST00000003084+ENST00000426809	23	7.04001	7.60599
CFTR	chr7	117231988	117232711	+	ENST00000003084+ENST00000426809	24	28.0514	32.8212
CFTR	chr7	117234984	117235112	+	ENST00000003084+ENST00000426809	25	8.73891	11.0594
CFTR	chr7	117242880	117242917	+	ENST00000003084+ENST00000426809	26	5.46252	7.59159
CFTR	chr7	117243586	117243836	+	ENST00000003084+ENST00000426809	27	17.6203	19.7583
CFTR	chr7	117246728	117246807	+	ENST00000003084+ENST00000426809	28	13.6848	15.6954
CFTR	chr7	117250573	117250723	+	ENST00000003084+ENST00000426809	29	18.9912	20.5384
CFTR	chr7	117251635	117251670	+	ENST00000003084+ENST00000426809	30	9.23845	8.61938
CFTR	chr7	117251671	117251862	+	ENST00000468795+ENST00000426809+ENST00000003084	31	20.6634	25.9429
CFTR	chr7	117254667	117254767	+	ENST00000468795+ENST00000426809+ENST00000003084	32	12.6371	15.0449
CFTR	chr7	117267576	117267824	+	ENST00000468795+ENST00000426809+ENST00000003084	33	26.4449	27.9369
CFTR	chr7	117267825	117267964	+	ENST00000468795	34	0.536627	0.133486
CFTR	chr7	117282492	117282647	+	ENST00000003084+ENST00000426809	35	19.3275	21.1356
CFTR	chr7	117292896	117292896	+	ENST00000003084+ENST00000426809	36	11.118	10.8418
CFTR	chr7	117292897	117292985	+	ENST00000600166+ENST00000426809+ENST00000003084	37	15.6304	15.835
CFTR	chr7	117304742	117304914	+	ENST00000600166+ENST00000426809+ENST00000003084	38	30.5313	32.6957
CFTR	chr7	117305513	117305618	+	ENST00000600166+ENST00000426809+ENST00000003084	39	20.4193	19.495
CFTR	chr7	117306962	117307125	+	ENST00000003084+ENST00000426809	40	20.9947	22.181
CFTR	chr7	117307126	117308715	+	ENST00000003084	41	180.994	148.369
CFTR	chr7	117329767	117329975	+	ENST00000429014	42	0	0
CFTR	chr7	117350071	117350185	+	ENST00000608965	43	0.0407149	0
CFTR	chr7	117350186	117350384	+	ENST00000608965+ENST00000610149	44	0.316404	0.03778
CFTR	chr7	117350385	117350664	+	ENST00000608965	45	0	0.112309
CFTR	chr7	117350665	117350755	+	ENST00000608965+ENST00000610149	46	1.85336	1.02076
CFTR	chr7	117352395	117352458	+	ENST00000610149	47	1.72081	1.1429
CFTR	chr7	117354225	117354319	+	ENST00000608965+ENST00000610149	48	0.648714	1.23035
CFTR	chr7	117355812	117355881	+	ENST00000600166+ENST00000429014+ENST00000608965+ENST00000610149	49	0.756996	0.651283
CFTR	chr7	117355882	117355927	+	ENST00000600166+ENST00000429014+ENST00000608965	50	0.471763	0.372191
CFTR	chr7	117355928	117356002	+	ENST00000600166+ENST00000429014	51	0.702331	0.200371
CFTR	chr7	117356003	117356025	+	ENST00000429014	52	0.530014	0.0783713
CHI3L1	chr1	203148059	203155877	-	Gene: ENST00000472064+ENST00000478742+ENST00000255409+ENST00000404436+ENST00000473185
CHI3L1	chr1	203148059	203148108	-	ENST00000473185+ENST00000255409	1	1.5189	0.855301
CHI3L1	chr1	203148109	203148261	-	ENST00000404436+ENST00000473185+ENST00000255409	2	12.4824	4.46287
CHI3L1	chr1	203148262	203148713	-	ENST00000404436+ENST00000473185+ENST00000255409+ENST00000478742	3	171.177	71.0662
CHI3L1	chr1	203148714	203148888	-	ENST00000473185	4	17.113	7.68334
CHI3L1	chr1	203148889	203149005	-	ENST00000404436+ENST00000473185+ENST00000255409+ENST00000478742	5	99.3097	36.4128
CHI3L1	chr1	203149006	203149125	-	ENST00000478742	6	20.1673	8.16649
CHI3L1	chr1	203149126	203149261	-	ENST00000472064+ENST00000478742	7	26.0397	10.9117
CHI3L1	chr1	203149262	203149597	-	ENST00000472064	8	43.0384	19.0171
CHI3L1	chr1	203149598	203149780	-	ENST00000472064+ENST00000255409	9	148.325	57.3518
CHI3L1	chr1	203150290	203150413	-	ENST00000404436+ENST00000472064+ENST00000255409+ENST00000473185	10	115.625	53.7802
CHI3L1	chr1	203150414	203151262	-	ENST00000473185	11	38.6998	25.9738
CHI3L1	chr1	203151859	203151933	-	ENST00000404436+ENST00000472064+ENST00000255409	12	108.697	51.2287
CHI3L1	chr1	203151934	203151969	-	ENST00000472064+ENST00000255409	13	62.0704	26.3344
CHI3L1	chr1	203151970	203151980	-	ENST00000255409	14	39.9466	20.3625
CHI3L1	chr1	203152769	203152919	-	ENST00000255409	15	105.764	57.8971
CHI3L1	chr1	203153704	203153760	-	ENST00000255409	16	65.9825	36.7298
CHI3L1	chr1	203154312	203154513	-	ENST00000255409	17	185.783	92.3426
CHI3L1	chr1	203155444	203155473	-	ENST00000255409	18	210.935	146.463
CHI3L1	chr1	203155727	203155877	-	ENST00000255409	19	243.222	155.624
CHRNA3	chr15	78885394	78913637	-	Gene: ENST00000558903+ENST00000348639+ENST00000559080+ENST00000326828+ENST00000559658+ENST00000559002+ENST00000559941+ENST00000561128
CHRNA3	chr15	78885394	78885533	-	ENST00000559002+ENST00000348639+ENST00000559658	1	0.645742	0.500774
CHRNA3	chr15	78886256	78886353	-	ENST00000559658	2	0.382514	0.095241
CHRNA3	chr15	78887647	78888881	-	ENST00000326828	3	7.23492	3.92421
CHRNA3	chr15	78888882	78889074	-	ENST00000559002+ENST00000326828+ENST00000559658	4	1.42145	1.66044
CHRNA3	chr15	78893595	78894117	-	ENST00000348639+ENST00000326828+ENST00000559658	5	2.46364	2.64914
CHRNA3	chr15	78894118	78894606	-	ENST00000348639+ENST00000558903+ENST00000326828+ENST00000559658	6	1.57797	2.24525
CHRNA3	chr15	78899783	78899866	-	ENST00000558903	7	0	0
CHRNA3	chr15	78909366	78909475	-	ENST00000348639+ENST00000326828+ENST00000559658	8	0.958528	1.36707
CHRNA3	chr15	78910722	78910958	-	ENST00000561128	9	0	0
CHRNA3	chr15	78910959	78910971	-	ENST00000348639+ENST00000326828+ENST00000561128+ENST00000559658	10	0	0
CHRNA3	chr15	78910972	78911003	-	ENST00000348639+ENST00000326828+ENST00000559080+ENST00000561128+ENST00000559658	11	0	0
CHRNA3	chr15	78911118	78911190	-	ENST00000348639+ENST00000326828+ENST00000559080+ENST00000561128+ENST00000559658	12	0	0
CHRNA3	chr15	78911191	78911257	-	ENST00000348639+ENST00000559080+ENST00000326828+ENST00000559658+ENST00000559941+ENST00000561128	13	0	0
CHRNA3	chr15	78911258	78911620	-	ENST00000559080	14	0	0
CHRNA3	chr15	78912079	78912603	-	ENST00000559941	15	0.113292	0
CHRNA3	chr15	78913055	78913131	-	ENST00000348639+ENST00000326828+ENST00000561128+ENST00000559658	16	0	0
CHRNA3	chr15	78913132	78913205	-	ENST00000348639+ENST00000326828+ENST00000559658	17	0	0.0750123
CHRNA3	chr15	78913206	78913521	-	ENST00000348639+ENST00000326828	18	0.0438471	0.0750123
CHRNA3	chr15	78913522	78913637	-	ENST00000348639	19	0	0
CHRNA4	chr20	61975420	62009753	-	Gene: ENST00000498043+ENST00000467563+ENST00000475033+ENST00000480012+ENST00000370263+ENST00000463705
CHRNA4	chr20	61975420	61975420	-	ENST00000370263	1	0.0468227	0
CHRNA4	chr20	61975421	61977945	-	ENST00000463705+ENST00000370263	2	1.77547	1.55375
CHRNA4	chr20	61977946	61978215	-	ENST00000498043+ENST00000467563+ENST00000463705+ENST00000370263	3	0.319306	0.300113
CHRNA4	chr20	61981005	61982379	-	ENST00000498043+ENST00000467563+ENST00000463705+ENST00000370263	4	1.36901	1.0734
CHRNA4	chr20	61986848	61986947	-	ENST00000498043	5	0.0372492	0.0345335
CHRNA4	chr20	61987309	61987326	-	ENST00000467563	6	0	0.108638
CHRNA4	chr20	61987327	61987436	-	ENST00000498043+ENST00000467563+ENST00000370263	7	0.355828	0.42476
CHRNA4	chr20	61987723	61987767	-	ENST00000498043+ENST00000467563+ENST00000370263	8	0.274217	0.332946
CHRNA4	chr20	61990900	61991051	-	ENST00000498043+ENST00000467563+ENST00000370263	9	0.299874	0.266496
CHRNA4	chr20	61992442	61992528	-	ENST00000370263	10	0.0372492	0.038423
CHRNA4	chr20	61992529	61992656	-	ENST00000467563+ENST00000370263	11	0.0372492	0.0884023
CHRNA4	chr20	61992657	61992739	-	ENST00000370263	12	0	0.0499793
CHRNA4	chr20	62002105	62003430	-	ENST00000475033	13	0.0696862	0.0356817
CHRNA4	chr20	62004074	62005232	-	ENST00000475033	14	0	0.0369691
CHRNA4	chr20	62005233	62005772	-	ENST00000475033+ENST00000463705	15	0	0
CHRNA4	chr20	62005773	62005884	-	ENST00000475033+ENST00000480012+ENST00000463705	16	0	0
CHRNA4	chr20	62006605	62006744	-	ENST00000475033+ENST00000480012+ENST00000463705	17	0	0
CHRNA4	chr20	62009107	62009222	-	ENST00000475033+ENST00000480012+ENST00000463705	18	0	0
CHRNA4	chr20	62009223	62009345	-	ENST00000475033+ENST00000463705	19	0	0
CHRNA4	chr20	62009346	62009489	-	ENST00000475033	20	0	0
CHRNA4	chr20	62009576	62009753	-	ENST00000480012	21	0	0
CHRNA5	chr15	78857862	78887611	+	Gene: ENST00000559576+ENST00000299565+ENST00000559554+ENST00000394802
CHRNA5	chr15	78857862	78857912	+	ENST00000299565	1	0.0407149	0.159172
CHRNA5	chr15	78857913	78858167	+	ENST00000559554+ENST00000299565	2	0.338788	0.66997
CHRNA5	chr15	78873153	78873231	+	ENST00000559554+ENST00000299565	3	0.161926	0.499602
CHRNA5	chr15	78873232	78873304	+	ENST00000559554+ENST00000299565+ENST00000394802	4	0.324637	0.524975
CHRNA5	chr15	78878987	78879031	+	ENST00000559554+ENST00000299565+ENST00000394802	5	0.277206	0.570947
CHRNA5	chr15	78880656	78880765	+	ENST00000559554+ENST00000299565+ENST00000394802	6	1.0234	0.8025
CHRNA5	chr15	78882147	78882191	+	ENST00000559554+ENST00000299565+ENST00000394802	7	0.820266	0.368898
CHRNA5	chr15	78882192	78882440	+	ENST00000299565+ENST00000394802	8	2.27717	1.42939
CHRNA5	chr15	78882441	78882703	+	ENST00000299565	9	2.86801	1.49946
CHRNA5	chr15	78882704	78882848	+	ENST00000559576+ENST00000299565	10	0.463306	0.516122
CHRNA5	chr15	78882849	78882978	+	ENST00000299565	11	0.867743	0.50482
CHRNA5	chr15	78885434	78885616	+	ENST00000559576+ENST00000559554+ENST00000394802+ENST00000299565	12	1.60657	0.624261
CHRNA5	chr15	78885617	78885877	+	ENST00000559576+ENST00000559554+ENST00000299565	13	2.25079	0.770678
CHRNA5	chr15	78885878	78886043	+	ENST00000559576+ENST00000299565	14	2.0185	0.155996
CHRNA5	chr15	78886044	78887611	+	ENST00000299565	15	1.39651	0.887508
CLCA1	chr1	86934051	86965972	+	Gene: ENST00000394711+ENST00000234701
CLCA1	chr1	86934051	86934141	+	ENST00000234701	1	0	0
CLCA1	chr1	86934395	86934525	+	ENST00000234701	2	0	0
CLCA1	chr1	86934526	86934816	+	ENST00000394711+ENST00000234701	3	0	0
CLCA1	chr1	86939100	86939240	+	ENST00000394711+ENST00000234701	4	0.0458002	0
CLCA1	chr1	86939412	86939559	+	ENST00000394711+ENST00000234701	5	0.0372492	0
CLCA1	chr1	86942131	86942236	+	ENST00000394711+ENST00000234701	6	0	0
CLCA1	chr1	86947888	86948065	+	ENST00000394711+ENST00000234701	7	0	0
CLCA1	chr1	86951026	86951244	+	ENST00000394711+ENST00000234701	8	0	0.0499793
CLCA1	chr1	86952209	86952436	+	ENST00000394711+ENST00000234701	9	0	0
CLCA1	chr1	86954679	86954853	+	ENST00000394711+ENST00000234701	10	0	0
CLCA1	chr1	86956948	86957054	+	ENST00000394711+ENST00000234701	11	0	0
CLCA1	chr1	86959067	86959282	+	ENST00000394711+ENST00000234701	12	0	0
CLCA1	chr1	86959870	86960131	+	ENST00000394711+ENST00000234701	13	0	0
CLCA1	chr1	86961188	86961358	+	ENST00000394711+ENST00000234701	14	0.0778699	0
CLCA1	chr1	86964255	86964494	+	ENST00000394711+ENST00000234701	15	0.0840718	0.0499793
CLCA1	chr1	86965337	86965942	+	ENST00000394711+ENST00000234701	16	0.34463	0
CLCA1	chr1	86965943	86965972	+	ENST00000394711	17	0.0430269	0
COL4A3	chr2	228029281	228179508	+	Gene: ENST00000471862+ENST00000468753+ENST00000487633+ENST00000304990+ENST00000396578+ENST00000469504
COL4A3	chr2	228029281	228029529	+	ENST00000396578	1	18.0001	26.3651
COL4A3	chr2	228102684	228102740	+	ENST00000396578	2	7.26224	10.4052
COL4A3	chr2	228104859	228104948	+	ENST00000396578	3	13.9174	22.0499
COL4A3	chr2	228109036	228109080	+	ENST00000396578	4	12.6521	18.9686
COL4A3	chr2	228109667	228109711	+	ENST00000396578	5	9.01043	11.7556
COL4A3	chr2	228110670	228110732	+	ENST00000396578	6	12.0868	12.7085
COL4A3	chr2	228111401	228111454	+	ENST00000396578	7	11.7256	13.8878
COL4A3	chr2	228112274	228112300	+	ENST00000396578	8	10.361	14.0111
COL4A3	chr2	228113159	228113236	+	ENST00000396578	9	13.6214	17.7768
COL4A3	chr2	228115856	228115918	+	ENST00000396578	10	8.8808	11.4437
COL4A3	chr2	228116052	228116087	+	ENST00000396578	11	5.36336	5.78446
COL4A3	chr2	228118012	228118053	+	ENST00000396578	12	7.08517	7.27952
COL4A3	chr2	228118277	228118354	+	ENST00000396578	13	14.9328	17.1466
COL4A3	chr2	228118828	228118890	+	ENST00000396578	14	15.627	19.5725
COL4A3	chr2	228119372	228119431	+	ENST00000396578	15	8.53078	10.3779
COL4A3	chr2	228120742	228120786	+	ENST00000396578	16	7.44629	7.94815
COL4A3	chr2	228121059	228121112	+	ENST00000396578	17	6.35407	7.74892
COL4A3	chr2	228122319	228122360	+	ENST00000396578	18	8.21819	10.58
COL4A3	chr2	228124509	228124593	+	ENST00000396578	19	16.2441	20.114
COL4A3	chr2	228125798	228125833	+	ENST00000396578	20	13.1196	16.0197
COL4A3	chr2	228128496	228128660	+	ENST00000396578	21	22.103	29.5142
COL4A3	chr2	228131133	228131225	+	ENST00000396578	22	13.4574	17.9026
COL4A3	chr2	228131709	228131804	+	ENST00000396578	23	8.72763	11.545
COL4A3	chr2	228134626	228134696	+	ENST00000396578	24	6.744	10.629
COL4A3	chr2	228135486	228135668	+	ENST00000396578	25	20.8182	31.7383
COL4A3	chr2	228137665	228137833	+	ENST00000396578	26	19.4947	27.1968
COL4A3	chr2	228141101	228141193	+	ENST00000396578	27	10.6291	9.43464
COL4A3	chr2	228142165	228142269	+	ENST00000396578	28	12.2113	12.1271
COL4A3	chr2	228144509	228144606	+	ENST00000396578	29	11.7694	15.9433
COL4A3	chr2	228145156	228145306	+	ENST00000396578	30	15.9917	16.3849
COL4A3	chr2	228145609	228145722	+	ENST00000396578	31	15.8662	11.8074
COL4A3	chr2	228147081	228147248	+	ENST00000396578	32	38.1736	47.3213
COL4A3	chr2	228148483	228148572	+	ENST00000396578	33	17.6586	19.491
COL4A3	chr2	228148927	228149019	+	ENST00000396578	34	25.0961	27.5081
COL4A3	chr2	228149020	228149061	+	ENST00000487633+ENST00000396578	35	15.6791	16.9222
COL4A3	chr2	228153866	228153873	+	ENST00000487633+ENST00000396578	36	12.2212	13.8973
COL4A3	chr2	228153874	228153964	+	ENST00000487633+ENST00000304990+ENST00000396578	37	19.4258	19.3103
COL4A3	chr2	228154715	228154804	+	ENST00000487633+ENST00000304990+ENST00000396578	38	12.2147	12.9901
COL4A3	chr2	228155463	228155602	+	ENST00000487633+ENST00000304990+ENST00000396578	39	18.5273	21.3443
COL4A3	chr2	228155603	228155755	+	ENST00000487633	40	14.8581	20.3215
COL4A3	chr2	228157907	228158033	+	ENST00000304990+ENST00000396578	41	34.4101	31.1567
COL4A3	chr2	228158459	228158920	+	ENST00000304990	42	28.9205	31.7533
COL4A3	chr2	228159206	228159286	+	ENST00000396578	43	32.9094	28.9719
COL4A3	chr2	228159680	228159778	+	ENST00000396578	44	33.641	31.7922
COL4A3	chr2	228159985	228160032	+	ENST00000396578	45	20.5189	21.1752
COL4A3	chr2	228161015	228161242	+	ENST00000468753	46	18.3967	17.2507
COL4A3	chr2	228162390	228162406	+	ENST00000396578+ENST00000468753	47	17.9049	16.7805
COL4A3	chr2	228162407	228162575	+	ENST00000471862+ENST00000396578+ENST00000468753	48	35.6901	28.1199
COL4A3	chr2	228163398	228163528	+	ENST00000471862+ENST00000396578+ENST00000468753	49	35.0812	25.2164
COL4A3	chr2	228167754	228167826	+	ENST00000471862+ENST00000396578+ENST00000468753	50	30.3603	21.4606
COL4A3	chr2	228168575	228168616	+	ENST00000471862+ENST00000396578+ENST00000468753	51	26.1525	19.8784
COL4A3	chr2	228168617	228168646	+	ENST00000471862+ENST00000396578	52	23.4106	18.1213
COL4A3	chr2	228168735	228168860	+	ENST00000471862+ENST00000396578	53	42.4108	31.351
COL4A3	chr2	228168861	228169044	+	ENST00000471862	54	18.0036	12.6291
COL4A3	chr2	228169701	228169799	+	ENST00000396578	55	52.8493	45.7503
COL4A3	chr2	228172426	228172487	+	ENST00000396578	56	54.9794	47.7615
COL4A3	chr2	228172488	228172635	+	ENST00000396578+ENST00000469504	57	61.3126	45.3764
COL4A3	chr2	228173615	228173792	+	ENST00000396578	58	51.2969	44.4735
COL4A3	chr2	228173920	228174034	+	ENST00000396578+ENST00000469504	59	54.0963	37.2948
COL4A3	chr2	228175492	228175664	+	ENST00000396578+ENST00000469504	60	110.156	69.812
COL4A3	chr2	228176502	228176586	+	ENST00000396578+ENST00000469504	61	121.294	91.8024
COL4A3	chr2	228176587	228179508	+	ENST00000396578	62	1697.11	1010.27
CRP	chr1	159682079	159684379	-	Gene: ENST00000437342+ENST00000489317+ENST00000255030+ENST00000368112+ENST00000473196+ENST00000368110+ENST00000368111
CRP	chr1	159682079	159682080	-	ENST00000255030	1	0	0
CRP	chr1	159682081	159682082	-	ENST00000473196+ENST00000255030	2	0	0
CRP	chr1	159682083	159682199	-	ENST00000437342+ENST00000473196+ENST00000255030	3	0	0
CRP	chr1	159682200	159682293	-	ENST00000437342+ENST00000368112+ENST00000255030+ENST00000473196	4	0	0
CRP	chr1	159682294	159682324	-	ENST00000437342+ENST00000473196+ENST00000368111+ENST00000255030+ENST00000368112	5	0	0
CRP	chr1	159682325	159682352	-	ENST00000437342+ENST00000489317+ENST00000255030+ENST00000368112+ENST00000473196+ENST00000368111	6	0	0
CRP	chr1	159682353	159682370	-	ENST00000437342+ENST00000489317+ENST00000255030+ENST00000368112+ENST00000473196+ENST00000368110+ENST00000368111	7	0	0
CRP	chr1	159682371	159682584	-	ENST00000437342+ENST00000489317+ENST00000255030+ENST00000368112+ENST00000473196+ENST00000368110	8	0.0824589	0.0263025
CRP	chr1	159682585	159683292	-	ENST00000255030	9	1.20704	0.15318
CRP	chr1	159683293	159683393	-	ENST00000437342+ENST00000255030+ENST00000368112+ENST00000473196+ENST00000368110+ENST00000368111	10	0.157548	0
CRP	chr1	159683394	159683430	-	ENST00000437342+ENST00000473196+ENST00000368110+ENST00000368111+ENST00000255030	11	0.111747	0.102598
CRP	chr1	159683431	159683557	-	ENST00000437342+ENST00000473196+ENST00000255030	12	0.259297	0.174911
CRP	chr1	159683558	159683762	-	ENST00000437342+ENST00000255030	13	0.2341	0.0808448
CRP	chr1	159683763	159683792	-	ENST00000255030	14	0	0
CRP	chr1	159683793	159683796	-	ENST00000368112+ENST00000255030	15	0	0
CRP	chr1	159683797	159683870	-	ENST00000368112+ENST00000368111+ENST00000489317+ENST00000368110+ENST00000255030	16	0	0.0414583
CRP	chr1	159683871	159683928	-	ENST00000368112+ENST00000368110+ENST00000368111+ENST00000255030	17	0	0.106074
CRP	chr1	159684215	159684288	-	ENST00000368112+ENST00000368110+ENST00000368111+ENST00000255030	18	0	0.230779
CRP	chr1	159684289	159684379	-	ENST00000437342+ENST00000368112+ENST00000368110+ENST00000368111+ENST00000255030	19	0	0.0649954
CSF2	chr5	131409483	131411859	+	Gene: ENST00000296871			*
CSF2	chr5	131409483	131409675	+	ENST00000296871	1	10.8893	8.29762
CSF2	chr5	131409774	131409815	+	ENST00000296871	2	5.41166	3.1902
CSF2	chr5	131410503	131410628	+	ENST00000296871	3	9.92017	5.64658
CSF2	chr5	131411438	131411859	+	ENST00000296871	4	5.63668	3.49927
CSF3	chr17	38171614	38174066	+	Gene: ENST00000479880+ENST00000577675+ENST00000579852+ENST00000583218+ENST00000394148+ENST00000394149+ENST00000331769+ENST00000225474+ENST00000582798
CSF3	chr17	38171614	38171687	+	ENST00000583218+ENST00000394149	1	4.96496	6.64351
CSF3	chr17	38171688	38171696	+	ENST00000583218+ENST00000394149+ENST00000582798	2	10.0678	23.2818
CSF3	chr17	38171697	38171698	+	ENST00000583218+ENST00000225474+ENST00000394149+ENST00000582798	3	12.4803	30.0801
CSF3	chr17	38171699	38171699	+	ENST00000583218+ENST00000225474+ENST00000394149+ENST00000579852+ENST00000582798	4	12.8158	30.7991
CSF3	chr17	38171700	38171719	+	ENST00000479880+ENST00000579852+ENST00000583218+ENST00000331769+ENST00000394149+ENST00000225474+ENST00000582798	5	48.6513	129.996
CSF3	chr17	38171720	38171739	+	ENST00000479880+ENST00000331769+ENST00000579852+ENST00000583218+ENST00000394148+ENST00000394149+ENST00000225474+ENST00000582798	6	61.5893	164.104
CSF3	chr17	38171740	38171767	+	ENST00000479880+ENST00000577675+ENST00000579852+ENST00000583218+ENST00000394148+ENST00000394149+ENST00000331769+ENST00000225474+ENST00000582798	7	64.4146	174.648
CSF3	chr17	38171768	38171943	+	ENST00000331769+ENST00000479880+ENST00000577675	8	40.4058	100.448
CSF3	chr17	38171944	38172098	+	ENST00000479880+ENST00000577675+ENST00000331769+ENST00000583218+ENST00000394148+ENST00000394149+ENST00000225474+ENST00000582798	9	75.5221	203.615
CSF3	chr17	38172099	38172107	+	ENST00000225474+ENST00000394148+ENST00000582798	10	2.16287	4.20627
CSF3	chr17	38172108	38172415	+	ENST00000582798	11	35.7495	95.8132
CSF3	chr17	38172486	38172593	+	ENST00000479880+ENST00000331769+ENST00000394149+ENST00000579852+ENST00000225474	12	50.5386	113.524
CSF3	chr17	38172594	38172737	+	ENST00000479880	13	14.7278	27.7925
CSF3	chr17	38172738	38172884	+	ENST00000479880+ENST00000577675+ENST00000579852+ENST00000583218+ENST00000331769+ENST00000394149+ENST00000225474+ENST00000394148	14	52.221	126.994
CSF3	chr17	38173048	38173170	+	ENST00000479880+ENST00000577675+ENST00000579852+ENST00000583218+ENST00000331769+ENST00000394149+ENST00000225474+ENST00000394148	15	36.7853	109.279
CSF3	chr17	38173171	38173196	+	ENST00000479880+ENST00000577675+ENST00000394148+ENST00000579852+ENST00000331769+ENST00000394149+ENST00000225474	16	19.5614	56.7969
CSF3	chr17	38173197	38173310	+	ENST00000577675+ENST00000579852+ENST00000394148+ENST00000394149+ENST00000331769+ENST00000225474	17	48.2818	111.359
CSF3	chr17	38173311	38173901	+	ENST00000225474+ENST00000331769+ENST00000394149+ENST00000577675+ENST00000579852	18	131.174	221.487
CSF3	chr17	38173902	38174011	+	ENST00000225474+ENST00000331769+ENST00000394149+ENST00000579852	19	5.13126	6.9161
CSF3	chr17	38174012	38174066	+	ENST00000225474+ENST00000331769+ENST00000394149	20	0.563676	1.39697
CTLA4	chr2	204732509	204738683	+	Gene: ENST00000295854+ENST00000302823+ENST00000487393+ENST00000472206+ENST00000427473			*
CTLA4	chr2	204732509	204732665	+	ENST00000302823	1	13.1722	19.6497
CTLA4	chr2	204732666	204732774	+	ENST00000295854+ENST00000302823+ENST00000487393+ENST00000472206	2	11.0561	17.5956
CTLA4	chr2	204734955	204735097	+	ENST00000427473	3	0.184462	0.163596
CTLA4	chr2	204735309	204735371	+	ENST00000295854+ENST00000302823+ENST00000427473+ENST00000472206	4	9.36938	8.42908
CTLA4	chr2	204735372	204735656	+	ENST00000295854+ENST00000302823+ENST00000427473	5	17.4858	13.8016
CTLA4	chr2	204736101	204736210	+	ENST00000302823	6	9.19922	6.57058
CTLA4	chr2	204737431	204737498	+	ENST00000295854+ENST00000302823+ENST00000427473+ENST00000487393+ENST00000472206	7	16.7675	6.40331
CTLA4	chr2	204737499	204737535	+	ENST00000302823+ENST00000427473+ENST00000487393+ENST00000472206	8	15.4797	6.03591
CTLA4	chr2	204737536	204737908	+	ENST00000302823+ENST00000427473	9	38.5545	17.8921
CTLA4	chr2	204737909	204738683	+	ENST00000302823	10	58.2194	21.0741
CTSS	chr1	150702672	150738433	-	Gene: ENST00000607427+ENST00000480760+ENST00000472977+ENST00000368985+ENST00000448301+ENST00000483930
CTSS	chr1	150702672	150703357	-	ENST00000368985	1	437.125	269.683
CTSS	chr1	150703358	150703361	-	ENST00000368985+ENST00000472977	2	61.9513	47.1807
CTSS	chr1	150703362	150703596	-	ENST00000368985+ENST00000472977+ENST00000607427	3	240.658	179.23
CTSS	chr1	150703597	150703610	-	ENST00000368985+ENST00000472977	4	14.4856	12.6022
CTSS	chr1	150703611	150705042	-	ENST00000368985	5	608.117	583.722
CTSS	chr1	150705043	150705313	-	ENST00000368985+ENST00000448301	6	844.822	692.751
CTSS	chr1	150705314	150705383	-	ENST00000368985+ENST00000448301+ENST00000483930	7	606.994	437.789
CTSS	chr1	150705384	150705390	-	ENST00000368985+ENST00000607427+ENST00000483930+ENST00000448301	8	389.395	271.306
CTSS	chr1	150705391	150705538	-	ENST00000368985+ENST00000472977+ENST00000483930+ENST00000448301+ENST00000607427	9	1183.5	1138.47
CTSS	chr1	150705539	150705621	-	ENST00000368985+ENST00000448301+ENST00000483930+ENST00000472977	10	890.083	990.804
CTSS	chr1	150720253	150720271	-	ENST00000368985+ENST00000448301+ENST00000483930+ENST00000472977	11	277.253	281.314
CTSS	chr1	150720272	150720355	-	ENST00000368985+ENST00000472977+ENST00000480760+ENST00000483930+ENST00000448301	12	522.388	505.138
CTSS	chr1	150720641	150720761	-	ENST00000483930	13	1.93389	1.55688
CTSS	chr1	150722482	150722567	-	ENST00000368985+ENST00000448301+ENST00000483930+ENST00000472977	14	606.162	569.38
CTSS	chr1	150722568	150722647	-	ENST00000368985+ENST00000448301+ENST00000483930	15	618.261	596.267
CTSS	chr1	150724257	150724310	-	ENST00000368985+ENST00000448301+ENST00000480760+ENST00000483930	16	487.758	453.233
CTSS	chr1	150724311	150724484	-	ENST00000368985+ENST00000448301+ENST00000480760	17	726.831	736.425
CTSS	chr1	150727477	150727626	-	ENST00000368985+ENST00000480760	18	601.953	623.698
CTSS	chr1	150730334	150730456	-	ENST00000368985+ENST00000448301+ENST00000480760	19	477.107	533.056
CTSS	chr1	150737114	150737178	-	ENST00000368985+ENST00000448301+ENST00000480760	20	702.166	840.419
CTSS	chr1	150737179	150737240	-	ENST00000368985+ENST00000448301	21	1173.41	1422.02
CTSS	chr1	150738174	150738268	-	ENST00000368985+ENST00000448301	22	978.172	1167.55
CTSS	chr1	150738269	150738433	-	ENST00000368985	23	66.0586	86.4099
CXCR2	chr2	218990012	219001976	+	Gene: ENST00000454148+ENST00000453237+ENST00000415392+ENST00000318507+ENST00000428565+ENST00000418878+ENST00000449014
CXCR2	chr2	218990012	218990082	+	ENST00000453237	1	1.43334	2.57907
CXCR2	chr2	218990404	218990427	+	ENST00000415392	2	0	0.0763713
CXCR2	chr2	218990428	218990433	+	ENST00000415392+ENST00000449014	3	0	0.117078
CXCR2	chr2	218990434	218990504	+	ENST00000449014	4	0.805778	1.56771
CXCR2	chr2	218990727	218990741	+	ENST00000318507	5	0.562283	1.55594
CXCR2	chr2	218990742	218990791	+	ENST00000318507+ENST00000454148	6	2.59218	8.765
CXCR2	chr2	218990792	218991013	+	ENST00000318507	7	6.39943	26.7289
CXCR2	chr2	218991014	218991076	+	ENST00000318507+ENST00000449014+ENST00000453237+ENST00000415392+ENST00000454148	8	3.68378	12.1628
CXCR2	chr2	218994010	218994036	+	ENST00000428565	9	0.209518	0.663809
CXCR2	chr2	218994037	218994088	+	ENST00000428565+ENST00000453237+ENST00000415392+ENST00000318507+ENST00000454148+ENST00000449014	10	4.97127	20.3919
CXCR2	chr2	218995573	218995725	+	ENST00000418878	11	0.180496	0.725325
CXCR2	chr2	218999500	218999569	+	ENST00000418878+ENST00000453237+ENST00000428565+ENST00000415392+ENST00000318507+ENST00000454148+ENST00000449014	12	8.17327	24.4872
CXCR2	chr2	218999570	218999931	+	ENST00000318507+ENST00000453237+ENST00000428565+ENST00000415392+ENST00000454148	13	21.4435	68.4773
CXCR2	chr2	218999932	218999939	+	ENST00000453237+ENST00000318507+ENST00000415392+ENST00000428565	14	2.09626	7.7897
CXCR2	chr2	218999940	219000041	+	ENST00000318507+ENST00000453237+ENST00000428565	15	3.9898	13.0191
CXCR2	chr2	219000042	219000126	+	ENST00000318507+ENST00000453237	16	6.28118	16.0477
CXCR2	chr2	219000127	219001976	+	ENST00000318507	17	94.6321	246.652
CYBA	chr16	88709691	88717560	-	Gene: ENST00000566229+ENST00000261623+ENST00000566534+ENST00000568278+ENST00000569359+ENST00000561972+ENST00000563526+ENST00000562209+ENST00000565588+ENST00000567174
CYBA	chr16	88709691	88709921	-	ENST00000261623	1	35.9237	31.1785
CYBA	chr16	88709922	88709947	-	ENST00000566534+ENST00000565588+ENST00000261623	2	43.2967	39.88
CYBA	chr16	88709948	88709979	-	ENST00000566534+ENST00000565588+ENST00000566229+ENST00000261623	3	76.1605	68.527
CYBA	chr16	88709980	88709989	-	ENST00000565588	4	6.35887	4.7333
CYBA	chr16	88711150	88711494	-	ENST00000567174	5	72.8631	56.7616
CYBA	chr16	88711495	88711837	-	ENST00000569359+ENST00000567174	6	112.264	84.3549
CYBA	chr16	88711838	88712372	-	ENST00000569359	7	128.452	87.8925
CYBA	chr16	88712373	88712523	-	ENST00000563526+ENST00000569359	8	16.851	11.6411
CYBA	chr16	88712524	88712539	-	ENST00000566229+ENST00000261623+ENST00000566534+ENST00000569359+ENST00000563526+ENST00000565588+ENST00000567174	9	74.9985	65.4654
CYBA	chr16	88712540	88712548	-	ENST00000566229+ENST00000261623+ENST00000566534+ENST00000568278+ENST00000569359+ENST00000563526+ENST00000565588+ENST00000567174	10	81.8978	68.2617
CYBA	chr16	88712549	88712605	-	ENST00000566229+ENST00000261623+ENST00000566534+ENST00000568278+ENST00000569359+ENST00000563526+ENST00000562209+ENST00000565588+ENST00000567174	11	226.227	157.971
CYBA	chr16	88712606	88712927	-	ENST00000566534+ENST00000563526	12	37.9325	35.528
CYBA	chr16	88712928	88713011	-	ENST00000566534+ENST00000568278+ENST00000563526	13	17.0669	13.5093
CYBA	chr16	88713012	88713162	-	ENST00000566534+ENST00000563526	14	17.0508	17.015
CYBA	chr16	88713163	88713233	-	ENST00000566229+ENST00000261623+ENST00000566534+ENST00000568278+ENST00000569359+ENST00000563526+ENST00000562209+ENST00000565588+ENST00000567174	15	515.698	366.983
CYBA	chr16	88713234	88713246	-	ENST00000566229+ENST00000261623+ENST00000566534+ENST00000568278+ENST00000569359+ENST00000563526+ENST00000562209+ENST00000567174	16	381.536	283.476
CYBA	chr16	88713247	88713508	-	ENST00000562209	17	28.8451	28.3939
CYBA	chr16	88713509	88713583	-	ENST00000566229+ENST00000261623+ENST00000566534+ENST00000568278+ENST00000569359+ENST00000563526+ENST00000562209+ENST00000567174	18	420.481	315.611
CYBA	chr16	88714101	88714347	-	ENST00000561972	19	9.96267	12.745
CYBA	chr16	88714405	88714452	-	ENST00000561972	20	6.34977	7.16902
CYBA	chr16	88714453	88714522	-	ENST00000566229+ENST00000261623+ENST00000566534+ENST00000568278+ENST00000569359+ENST00000561972+ENST00000563526+ENST00000562209+ENST00000567174	21	997.848	932.73
CYBA	chr16	88716661	88716722	-	ENST00000566229	22	5.84045	5.58371
CYBA	chr16	88717364	88717396	-	ENST00000261623+ENST00000566534+ENST00000568278+ENST00000569359+ENST00000561972+ENST00000563526+ENST00000562209+ENST00000567174	23	1083.15	1040.28
CYBA	chr16	88717397	88717423	-	ENST00000261623+ENST00000566534+ENST00000568278+ENST00000569359+ENST00000561972+ENST00000562209+ENST00000567174	24	984.175	967.207
CYBA	chr16	88717424	88717438	-	ENST00000261623+ENST00000566534+ENST00000569359+ENST00000561972+ENST00000562209+ENST00000567174	25	768.444	783.233
CYBA	chr16	88717439	88717439	-	ENST00000566534+ENST00000261623+ENST00000562209+ENST00000561972+ENST00000567174	26	314.451	355.195
CYBA	chr16	88717440	88717443	-	ENST00000566534+ENST00000261623+ENST00000561972+ENST00000567174	27	300.078	337.418
CYBA	chr16	88717444	88717449	-	ENST00000261623+ENST00000561972+ENST00000567174	28	220.503	244.303
CYBA	chr16	88717450	88717462	-	ENST00000561972+ENST00000261623	29	146.544	151.736
CYBA	chr16	88717463	88717560	-	ENST00000261623	30	67.5426	77.9793
CYP1A1	chr15	75011883	75017951	-	Gene: ENST00000395048+ENST00000395049+ENST00000569630+ENST00000567032+ENST00000566503+ENST00000562201+ENST00000564596+ENST00000379727
CYP1A1	chr15	75011883	75012496	-	ENST00000395048+ENST00000379727	1	0.202556	0.375681
CYP1A1	chr15	75012497	75012770	-	ENST00000395048+ENST00000379727+ENST00000567032	2	0.215919	0.552839
CYP1A1	chr15	75012771	75013060	-	ENST00000395048+ENST00000379727+ENST00000567032+ENST00000395049	3	0.362111	0.970422
CYP1A1	chr15	75013061	75013115	-	ENST00000395048+ENST00000395049+ENST00000569630+ENST00000379727+ENST00000566503+ENST00000562201+ENST00000564596+ENST00000567032	4	0.0898495	0.166111
CYP1A1	chr15	75013116	75013307	-	ENST00000564596	5	0	0.0830555
CYP1A1	chr15	75013308	75013394	-	ENST00000395048+ENST00000569630+ENST00000379727+ENST00000566503+ENST00000562201+ENST00000564596+ENST00000567032	6	0.0898495	0.234501
CYP1A1	chr15	75013540	75013663	-	ENST00000395048+ENST00000395049+ENST00000569630+ENST00000379727+ENST00000566503+ENST00000562201+ENST00000564596+ENST00000567032	7	0.178382	0.211344
CYP1A1	chr15	75013755	75013844	-	ENST00000395048+ENST00000395049+ENST00000569630+ENST00000379727+ENST00000566503+ENST00000562201+ENST00000564596+ENST00000567032	8	0.311802	0.264449
CYP1A1	chr15	75013932	75014058	-	ENST00000395048+ENST00000395049+ENST00000569630+ENST00000379727+ENST00000566503+ENST00000562201+ENST00000564596+ENST00000567032	9	0.266463	0.545517
CYP1A1	chr15	75014059	75014410	-	ENST00000569630	10	0	0.0731247
CYP1A1	chr15	75014614	75014682	-	ENST00000395048+ENST00000395049+ENST00000569630+ENST00000379727+ENST00000566503+ENST00000562201+ENST00000564596+ENST00000567032	11	0.194348	0.618891
CYP1A1	chr15	75014683	75014875	-	ENST00000395048+ENST00000395049+ENST00000567032+ENST00000566503+ENST00000564596+ENST00000379727	12	0.370612	1.03786
CYP1A1	chr15	75014876	75015464	-	ENST00000395048+ENST00000395049+ENST00000569630+ENST00000567032+ENST00000562201+ENST00000379727	13	0.345469	0.688706
CYP1A1	chr15	75015465	75015467	-	ENST00000379727+ENST00000567032+ENST00000395049	14	0.086874	0.036913
CYP1A1	chr15	75017506	75017711	-	ENST00000567032	15	0	0
CYP1A1	chr15	75017782	75017832	-	ENST00000395048+ENST00000395049+ENST00000569630+ENST00000566503+ENST00000562201+ENST00000564596+ENST00000379727	16	0.086874	0.0830555
CYP1A1	chr15	75017833	75017835	-	ENST00000395048+ENST00000395049+ENST00000379727	17	0.086874	0.0461425
CYP1A1	chr15	75017836	75017877	-	ENST00000395048+ENST00000379727	18	0.086874	0.0831116
CYP1A1	chr15	75017878	75017951	-	ENST00000379727	19	0	0.0831116
CYP1A2	chr15	75041185	75048543	+	Gene: ENST00000343932
CYP1A2	chr15	75041185	75041238	+	ENST00000343932	1	0	0
CYP1A2	chr15	75042071	75042910	+	ENST00000343932	2	0.0416293	0.0827318
CYP1A2	chr15	75043530	75043650	+	ENST00000343932	3	0.0744983	0
CYP1A2	chr15	75044106	75044195	+	ENST00000343932	4	0.0449459	0
CYP1A2	chr15	75044465	75044588	+	ENST00000343932	5	0.23441	0.0263025
CYP1A2	chr15	75045525	75045611	+	ENST00000343932	6	0.856237	0.852446
CYP1A2	chr15	75047132	75048543	+	ENST00000343932	7	4.37721	3.48402
CYP2A6	chr19	41349443	41356352	-	Gene: ENST00000301141+ENST00000600495+ENST00000596719+ENST00000599960
CYP2A6	chr19	41349443	41349445	-	ENST00000301141	1	0.350415	0.649466
CYP2A6	chr19	41349446	41349882	-	ENST00000301141+ENST00000599960	2	1.87536	1.40803
CYP2A6	chr19	41350536	41350677	-	ENST00000301141+ENST00000599960	3	3.16248	1.9184
CYP2A6	chr19	41350678	41350757	-	ENST00000599960	4	0.628066	0.443075
CYP2A6	chr19	41350827	41351198	-	ENST00000596719	5	2.53751	3.9607
CYP2A6	chr19	41351199	41351386	-	ENST00000301141+ENST00000596719	6	3.40562	1.74643
CYP2A6	chr19	41351861	41351933	-	ENST00000301141+ENST00000596719	7	1.3145	0.861797
CYP2A6	chr19	41351934	41352002	-	ENST00000301141+ENST00000596719+ENST00000600495	8	1.50496	0.841031
CYP2A6	chr19	41352780	41352956	-	ENST00000301141+ENST00000596719+ENST00000600495	9	3.44372	1.51312
CYP2A6	chr19	41354124	41354284	-	ENST00000301141+ENST00000596719+ENST00000600495	10	3.00888	2.19614
CYP2A6	chr19	41354519	41354668	-	ENST00000301141+ENST00000596719+ENST00000600495	11	2.73315	2.55664
CYP2A6	chr19	41355723	41355885	-	ENST00000301141+ENST00000600495	12	1.89232	2.05303
CYP2A6	chr19	41356142	41356151	-	ENST00000600495	13	0.333749	0.173586
CYP2A6	chr19	41356152	41356345	-	ENST00000301141+ENST00000596719+ENST00000600495	14	2.98733	1.9841
CYP2A6	chr19	41356346	41356352	-	ENST00000301141+ENST00000600495	15	0.520394	0.309219
CYP2E1	chr10	135333910	135374724	+	Gene: ENST00000469258+ENST00000480558+ENST00000541261+ENST00000541080+ENST00000463117+ENST00000418356+ENST00000421586+ENST00000477500+ENST00000252945+ENST00000368520
CYP2E1	chr10	135333910	135334064	+	ENST00000463117	1	0.258161	0.124552
CYP2E1	chr10	135339048	135339145	+	ENST00000541261	2	0.0386229	0.17916
CYP2E1	chr10	135340300	135340377	+	ENST00000541261+ENST00000463117	3	0.358149	0.0975109
CYP2E1	chr10	135340861	135340866	+	ENST00000541261+ENST00000463117	4	0.176326	0.0345335
CYP2E1	chr10	135340867	135340938	+	ENST00000541261+ENST00000252945+ENST00000463117	5	0.958524	0.419168
CYP2E1	chr10	135340939	135341000	+	ENST00000541261+ENST00000252945+ENST00000477500+ENST00000463117	6	2.19562	0.800946
CYP2E1	chr10	135341001	135341076	+	ENST00000541261+ENST00000541080+ENST00000463117+ENST00000418356+ENST00000421586+ENST00000477500+ENST00000252945	7	2.84922	1.28163
CYP2E1	chr10	135341583	135341984	+	ENST00000480558	8	2.33329	1.11713
CYP2E1	chr10	135341985	135342067	+	ENST00000480558+ENST00000252945+ENST00000477500+ENST00000541261+ENST00000463117	9	4.72814	2.55018
CYP2E1	chr10	135342068	135342144	+	ENST00000480558+ENST00000252945+ENST00000477500+ENST00000463117	10	8.18683	5.44711
CYP2E1	chr10	135345080	135345088	+	ENST00000368520	11	0.235739	0.529117
CYP2E1	chr10	135345089	135345238	+	ENST00000421586+ENST00000252945+ENST00000541080+ENST00000480558+ENST00000477500+ENST00000463117+ENST00000368520	12	10.1406	7.2702
CYP2E1	chr10	135345239	135345627	+	ENST00000368520	13	1.79465	1.90364
CYP2E1	chr10	135345628	135345668	+	ENST00000480558+ENST00000252945+ENST00000418356+ENST00000421586+ENST00000463117+ENST00000368520	14	5.54465	2.79448
CYP2E1	chr10	135345669	135345788	+	ENST00000418356+ENST00000421586+ENST00000252945+ENST00000463117+ENST00000368520	15	8.03647	4.06566
CYP2E1	chr10	135346196	135346215	+	ENST00000252945+ENST00000418356+ENST00000421586+ENST00000477500+ENST00000463117+ENST00000368520	16	3.49342	1.80474
CYP2E1	chr10	135346216	135346372	+	ENST00000252945+ENST00000541080+ENST00000418356+ENST00000421586+ENST00000477500+ENST00000463117+ENST00000368520	17	10.0575	5.34241
CYP2E1	chr10	135347260	135347401	+	ENST00000418356+ENST00000421586+ENST00000252945+ENST00000463117+ENST00000368520	18	13.461	7.07966
CYP2E1	chr10	135350567	135350754	+	ENST00000252945+ENST00000541080+ENST00000418356+ENST00000421586+ENST00000463117+ENST00000368520	19	13.3249	8.21009
CYP2E1	chr10	135351004	135351254	+	ENST00000469258	20	0.313244	0.580728
CYP2E1	chr10	135351255	135351396	+	ENST00000469258+ENST00000252945+ENST00000541080+ENST00000418356+ENST00000421586+ENST00000463117+ENST00000368520	21	7.31422	3.97085
CYP2E1	chr10	135352284	135352315	+	ENST00000469258+ENST00000252945+ENST00000541080+ENST00000418356+ENST00000421586+ENST00000463117	22	3.09903	1.05785
CYP2E1	chr10	135352316	135352620	+	ENST00000252945+ENST00000469258+ENST00000463117	23	3.85143	2.15221
CYP2E1	chr10	135352621	135352622	+	ENST00000469258+ENST00000463117	24	0.166873	0.238955
CYP2E1	chr10	135352623	135352626	+	ENST00000463117	25	0.166873	0.238955
CYP2E1	chr10	135368165	135374724	+	ENST00000368520	26	9.3058	11.8617
CYP2F1	chr19	41620337	41634271	+	Gene: ENST00000526093+ENST00000532164+ENST00000331105+ENST00000531409+ENST00000534009+ENST00000439903
CYP2F1	chr19	41620337	41620397	+	ENST00000526093+ENST00000531409+ENST00000532164+ENST00000331105	1	5.74917	4.80083
CYP2F1	chr19	41622080	41622082	+	ENST00000531409	2	0.891096	0.44365
CYP2F1	chr19	41622083	41622264	+	ENST00000531409+ENST00000532164+ENST00000331105	3	6.52266	3.50441
CYP2F1	chr19	41622360	41622522	+	ENST00000526093+ENST00000531409+ENST00000532164+ENST00000331105	4	6.27386	6.07785
CYP2F1	chr19	41626252	41626401	+	ENST00000531409+ENST00000532164+ENST00000331105	5	6.14782	4.1418
CYP2F1	chr19	41627363	41627523	+	ENST00000531409+ENST00000532164+ENST00000331105	6	3.58052	2.42532
CYP2F1	chr19	41627862	41628038	+	ENST00000526093+ENST00000531409+ENST00000532164+ENST00000331105	7	5.95402	3.4681
CYP2F1	chr19	41628727	41628810	+	ENST00000526093+ENST00000531409+ENST00000532164+ENST00000331105	8	5.21838	2.75051
CYP2F1	chr19	41628811	41628868	+	ENST00000526093+ENST00000331105	9	2.91812	0.941403
CYP2F1	chr19	41628869	41629255	+	ENST00000526093	10	0.807432	0.0729057
CYP2F1	chr19	41630623	41630623	+	ENST00000534009	11	0.346451	0.382961
CYP2F1	chr19	41630624	41630759	+	ENST00000531409+ENST00000534009+ENST00000331105+ENST00000532164	12	7.60352	2.74144
CYP2F1	chr19	41630760	41630811	+	ENST00000531409+ENST00000534009+ENST00000331105+ENST00000532164+ENST00000439903	13	2.67539	0.801595
CYP2F1	chr19	41630812	41631397	+	ENST00000531409	14	1.03722	1.331
CYP2F1	chr19	41631398	41631539	+	ENST00000531409+ENST00000534009+ENST00000331105+ENST00000532164+ENST00000439903	15	5.80526	3.46336
CYP2F1	chr19	41631540	41631643	+	ENST00000531409+ENST00000534009	16	0.954595	0.481467
CYP2F1	chr19	41631644	41631693	+	ENST00000531409+ENST00000534009+ENST00000439903	17	0.670579	0.201953
CYP2F1	chr19	41631694	41631722	+	ENST00000531409+ENST00000534009	18	0.248613	0.0836603
CYP2F1	chr19	41631723	41631724	+	ENST00000534009	19	0.113986	0.042202
CYP2F1	chr19	41633806	41634159	+	ENST00000331105+ENST00000532164+ENST00000439903	20	6.36879	3.06876
CYP2F1	chr19	41634160	41634271	+	ENST00000439903	21	0.422186	0.306715
CYP3A5	chr7	99245817	99277621	-	Gene: ENST00000439761+ENST00000469622+ENST00000461920+ENST00000456417+ENST00000489231+ENST00000469887+ENST00000463907+ENST00000481825+ENST00000339843+ENST00000222982+ENST00000466061+ENST00000488187+ENST00000473347+ENST00000480723+ENST00000463364
CYP3A5	chr7	99245817	99245820	-	ENST00000222982	1	0.178196	0.150003
CYP3A5	chr7	99245821	99245822	-	ENST00000469887+ENST00000222982+ENST00000461920	2	0.178196	0.150003
CYP3A5	chr7	99245823	99246023	-	ENST00000469887+ENST00000222982+ENST00000461920+ENST00000339843	3	6.48308	2.26146
CYP3A5	chr7	99247696	99247855	-	ENST00000469887+ENST00000222982+ENST00000461920+ENST00000339843	4	45.8206	18.2216
CYP3A5	chr7	99249914	99250175	-	ENST00000488187	5	7.87771	3.47277
CYP3A5	chr7	99250176	99250402	-	ENST00000469887+ENST00000488187+ENST00000222982+ENST00000461920+ENST00000339843	6	92.619	28.4249
CYP3A5	chr7	99256456	99257841	-	ENST00000473347	7	46.4881	17.213
CYP3A5	chr7	99257842	99257850	-	ENST00000463364+ENST00000473347	8	0.538793	0.0936386
CYP3A5	chr7	99257851	99257996	-	ENST00000463364+ENST00000481825+ENST00000473347	9	1.1395	0.665228
CYP3A5	chr7	99257997	99258121	-	ENST00000463364+ENST00000473347	10	3.00369	1.12735
CYP3A5	chr7	99258122	99258225	-	ENST00000339843+ENST00000222982+ENST00000488187+ENST00000473347+ENST00000469887+ENST00000461920+ENST00000463364+ENST00000481825	11	38.556	15.6408
CYP3A5	chr7	99258226	99258282	-	ENST00000339843+ENST00000222982+ENST00000461920+ENST00000473347+ENST00000469887+ENST00000463364+ENST00000481825	12	28.6862	14.7144
CYP3A5	chr7	99260439	99260505	-	ENST00000339843+ENST00000222982+ENST00000461920+ENST00000473347+ENST00000469887+ENST00000463364+ENST00000481825	13	63.7716	26.5532
CYP3A5	chr7	99260506	99261164	-	ENST00000469887+ENST00000481825+ENST00000473347+ENST00000339843	14	167.179	73.0317
CYP3A5	chr7	99261165	99261205	-	ENST00000466061+ENST00000469887+ENST00000481825+ENST00000473347+ENST00000339843	15	22.2688	9.63513
CYP3A5	chr7	99261206	99261590	-	ENST00000466061+ENST00000339843+ENST00000481825+ENST00000469887	16	66.9165	30.8142
CYP3A5	chr7	99261591	99261718	-	ENST00000339843+ENST00000222982+ENST00000466061+ENST00000461920+ENST00000469887+ENST00000463364+ENST00000481825	17	38.0179	22.7187
CYP3A5	chr7	99262789	99262937	-	ENST00000339843+ENST00000222982+ENST00000466061+ENST00000461920+ENST00000469887+ENST00000463364+ENST00000481825	18	47.5307	35.8274
CYP3A5	chr7	99264224	99264312	-	ENST00000339843+ENST00000222982+ENST00000466061+ENST00000461920+ENST00000469887+ENST00000481825	19	30.2469	24.3588
CYP3A5	chr7	99264336	99264338	-	ENST00000463364	20	2.9412	1.70503
CYP3A5	chr7	99264339	99264433	-	ENST00000463364+ENST00000480723	21	4.72186	3.24769
CYP3A5	chr7	99264575	99264688	-	ENST00000339843+ENST00000222982+ENST00000480723+ENST00000466061+ENST00000461920+ENST00000469887+ENST00000463364+ENST00000481825	22	22.9111	22.5642
CYP3A5	chr7	99268533	99268844	-	ENST00000463907	23	2.97425	1.95224
CYP3A5	chr7	99268845	99269393	-	ENST00000463907+ENST00000439761	24	8.05517	3.96496
CYP3A5	chr7	99269394	99269501	-	ENST00000466061+ENST00000463364+ENST00000463907+ENST00000439761	25	5.68132	2.7809
CYP3A5	chr7	99270203	99270211	-	ENST00000339843+ENST00000222982+ENST00000480723+ENST00000439761+ENST00000466061+ENST00000461920+ENST00000469887+ENST00000463907+ENST00000463364+ENST00000481825	26	14.349	12.1069
CYP3A5	chr7	99270212	99270283	-	ENST00000339843+ENST00000222982+ENST00000480723+ENST00000439761+ENST00000469622+ENST00000461920+ENST00000469887+ENST00000463907+ENST00000466061+ENST00000463364+ENST00000481825	27	21.714	18.1235
CYP3A5	chr7	99270284	99270302	-	ENST00000339843+ENST00000222982+ENST00000480723+ENST00000439761+ENST00000466061+ENST00000461920+ENST00000456417+ENST00000469887+ENST00000463907+ENST00000463364+ENST00000481825+ENST00000469622	28	16.8901	12.6458
CYP3A5	chr7	99270303	99270321	-	ENST00000469887+ENST00000463907+ENST00000339843	29	5.18911	4.931
CYP3A5	chr7	99270322	99270406	-	ENST00000463907	30	6.51759	5.05771
CYP3A5	chr7	99270407	99270538	-	ENST00000339843+ENST00000469887+ENST00000469622+ENST00000461920+ENST00000466061+ENST00000463907+ENST00000463364+ENST00000481825	31	24.1222	11.4708
CYP3A5	chr7	99270539	99270556	-	ENST00000469622	32	6.98211	2.92474
CYP3A5	chr7	99271849	99272155	-	ENST00000489231	33	8.65331	13.0903
CYP3A5	chr7	99272156	99272208	-	ENST00000339843+ENST00000222982+ENST00000480723+ENST00000439761+ENST00000466061+ENST00000461920+ENST00000456417+ENST00000489231+ENST00000469887+ENST00000469622+ENST00000463907+ENST00000463364+ENST00000481825	34	15.1955	12.4073
CYP3A5	chr7	99273738	99273831	-	ENST00000339843+ENST00000222982+ENST00000480723+ENST00000439761+ENST00000466061+ENST00000461920+ENST00000456417+ENST00000489231+ENST00000469887+ENST00000469622+ENST00000463907+ENST00000463364+ENST00000481825	35	28.7181	21.6487
CYP3A5	chr7	99273832	99273939	-	ENST00000469887+ENST00000481825+ENST00000339843+ENST00000461920	36	0.365898	0.54212
CYP3A5	chr7	99273940	99274199	-	ENST00000469887+ENST00000481825+ENST00000456417+ENST00000339843+ENST00000461920	37	3.74626	3.265
CYP3A5	chr7	99277449	99277576	-	ENST00000339843+ENST00000222982+ENST00000480723+ENST00000439761+ENST00000466061+ENST00000461920+ENST00000456417+ENST00000489231+ENST00000469622+ENST00000463907+ENST00000463364+ENST00000481825	38	51.5718	48.1846
CYP3A5	chr7	99277577	99277589	-	ENST00000339843+ENST00000222982+ENST00000439761+ENST00000466061+ENST00000461920+ENST00000456417+ENST00000489231+ENST00000469622+ENST00000463907+ENST00000463364+ENST00000481825	39	25.9039	28.7052
CYP3A5	chr7	99277590	99277611	-	ENST00000339843+ENST00000222982+ENST00000439761+ENST00000469622+ENST00000461920+ENST00000456417+ENST00000489231+ENST00000466061+ENST00000463907+ENST00000481825	40	23.7918	25.906
CYP3A5	chr7	99277612	99277616	-	ENST00000339843+ENST00000222982+ENST00000439761+ENST00000469622+ENST00000456417+ENST00000489231+ENST00000466061+ENST00000463907+ENST00000481825	41	1.07063	0.404975
CYP3A5	chr7	99277617	99277619	-	ENST00000339843+ENST00000222982+ENST00000439761+ENST00000466061+ENST00000463907+ENST00000481825	42	0.808202	0.246714
CYP3A5	chr7	99277620	99277621	-	ENST00000339843	43	0.808202	0.246714
DEFB1	chr8	6728097	6735544	-	Gene: ENST00000297439			*
DEFB1	chr8	6728097	6728348	-	ENST00000297439	1	1.99354	6.45084
DEFB1	chr8	6735319	6735544	-	ENST00000297439	2	9.60043	37.5153
DEFB4A	chr8	7752151	7754233	+	Gene: ENST00000302247
DEFB4A	chr8	7752151	7752292	+	ENST00000302247	1	0.592178	1.37933
DEFB4A	chr8	7753996	7754233	+	ENST00000302247	2	0.441826	0.986282
EDN1	chr6	12290596	12297427	+	Gene: ENST00000379375
EDN1	chr6	12290596	12290926	+	ENST00000379375	1	90.7287	150.958
EDN1	chr6	12292574	12292742	+	ENST00000379375	2	39.1088	64.8786
EDN1	chr6	12294174	12294329	+	ENST00000379375	3	76.5404	119.946
EDN1	chr6	12294494	12294637	+	ENST00000379375	4	75.0429	112.46
EDN1	chr6	12296195	12297427	+	ENST00000379375	5	485.345	588.397
EDNRB	chr13	78469616	78493903	-	Gene: ENST00000377211+ENST00000334286+ENST00000475537			*
EDNRB	chr13	78469616	78469623	-	ENST00000377211	1	0	0
EDNRB	chr13	78469624	78472469	-	ENST00000377211+ENST00000334286	2	1801.12	1489.72
EDNRB	chr13	78473994	78474102	-	ENST00000377211+ENST00000334286	3	100.506	97.3417
EDNRB	chr13	78474656	78474789	-	ENST00000377211+ENST00000334286	4	129.212	132.68
EDNRB	chr13	78475193	78475342	-	ENST00000377211+ENST00000334286	5	118.036	112.272
EDNRB	chr13	78477291	78477495	-	ENST00000377211+ENST00000334286	6	216.128	251.015
EDNRB	chr13	78477630	78477742	-	ENST00000377211+ENST00000334286	7	96.351	108.743
EDNRB	chr13	78492226	78492473	-	ENST00000377211+ENST00000334286	8	131.468	154.782
EDNRB	chr13	78492474	78492759	-	ENST00000377211+ENST00000334286+ENST00000475537	9	168.179	193.316
EDNRB	chr13	78492760	78492945	-	ENST00000334286	10	187.586	225.253
EDNRB	chr13	78493142	78493498	-	ENST00000475537	11	7.16646	7.67557
EDNRB	chr13	78493532	78493903	-	ENST00000377211	12	18.6965	21.0081
EFEMP2	chr11	65633912	65641063	-	Gene: ENST00000531005+ENST00000533347+ENST00000526911+ENST00000527969+ENST00000524408+ENST00000528409+ENST00000527277+ENST00000526624+ENST00000532648+ENST00000530850+ENST00000527378+ENST00000528176+ENST00000529870+ENST00000530806+ENST00000525392+ENST00000532084+ENST00000531972+ENST00000307998+ENST00000531645+ENST00000526628
EFEMP2	chr11	65633912	65633912	-	ENST00000531972+ENST00000527277	1	0.467951	0.321187
EFEMP2	chr11	65633913	65633917	-	ENST00000526628+ENST00000531972+ENST00000527277	2	0.485766	0.321187
EFEMP2	chr11	65633918	65633918	-	ENST00000526911+ENST00000307998+ENST00000528176+ENST00000531972+ENST00000531645+ENST00000526628+ENST00000527277	3	0.452141	0.321187
EFEMP2	chr11	65633919	65634035	-	ENST00000526911+ENST00000307998+ENST00000528176+ENST00000524408+ENST00000531972+ENST00000531645+ENST00000526628+ENST00000527277	4	2.89129	1.46127
EFEMP2	chr11	65634036	65634183	-	ENST00000532648+ENST00000526911+ENST00000307998+ENST00000528176+ENST00000524408+ENST00000531972+ENST00000531645+ENST00000526628+ENST00000527277	5	24.7321	15.461
EFEMP2	chr11	65634184	65634280	-	ENST00000307998	6	25.9999	17.8618
EFEMP2	chr11	65634281	65634295	-	ENST00000307998+ENST00000526628+ENST00000527277	7	10.6415	7.4912
EFEMP2	chr11	65634296	65634315	-	ENST00000307998+ENST00000528409+ENST00000526628+ENST00000527277	8	9.82924	6.84886
EFEMP2	chr11	65634316	65634336	-	ENST00000532648+ENST00000307998+ENST00000528409+ENST00000531972+ENST00000531645+ENST00000526628+ENST00000527277	9	14.4007	8.26718
EFEMP2	chr11	65634337	65634405	-	ENST00000532648+ENST00000307998+ENST00000524408+ENST00000528409+ENST00000531972+ENST00000531645+ENST00000526628+ENST00000527277	10	27.7524	14.9422
EFEMP2	chr11	65634406	65634449	-	ENST00000528409+ENST00000307998+ENST00000524408+ENST00000531972+ENST00000532648+ENST00000526628+ENST00000527277	11	38.9213	21.5455
EFEMP2	chr11	65634450	65634491	-	ENST00000528409+ENST00000307998+ENST00000524408+ENST00000530806+ENST00000531972+ENST00000532648+ENST00000526628+ENST00000527277	12	56.2741	39.0965
EFEMP2	chr11	65634492	65634550	-	ENST00000532648+ENST00000526911+ENST00000307998+ENST00000524408+ENST00000530806+ENST00000531972+ENST00000528409+ENST00000526628+ENST00000527277	13	72.5502	57.0356
EFEMP2	chr11	65634551	65634551	-	ENST00000527277	14	2.97404	2.6271
EFEMP2	chr11	65635114	65635138	-	ENST00000532648	15	2.91071	1.9604
EFEMP2	chr11	65635144	65635331	-	ENST00000525392	16	2.68818	2.66932
EFEMP2	chr11	65635332	65635356	-	ENST00000531645+ENST00000526911+ENST00000307998+ENST00000528176+ENST00000524408+ENST00000530806+ENST00000525392+ENST00000531972+ENST00000528409+ENST00000526628	17	58.5612	49.93
EFEMP2	chr11	65635357	65635360	-	ENST00000528409+ENST00000526911+ENST00000307998+ENST00000528176+ENST00000524408+ENST00000530806+ENST00000525392+ENST00000532084+ENST00000531972+ENST00000531645+ENST00000526628	18	43.8166	34.7705
EFEMP2	chr11	65635361	65635377	-	ENST00000531005+ENST00000528409+ENST00000526911+ENST00000307998+ENST00000528176+ENST00000524408+ENST00000530806+ENST00000525392+ENST00000532084+ENST00000531972+ENST00000531645+ENST00000526628	19	53.2653	40.1245
EFEMP2	chr11	65635378	65635478	-	ENST00000531005+ENST00000531645+ENST00000526911+ENST00000307998+ENST00000528176+ENST00000530806+ENST00000525392+ENST00000532084+ENST00000531972+ENST00000528409+ENST00000526628	20	88.6785	61.1531
EFEMP2	chr11	65635479	65635484	-	ENST00000531005+ENST00000528409+ENST00000307998+ENST00000528176+ENST00000530806+ENST00000525392+ENST00000532084+ENST00000531972+ENST00000531645+ENST00000526628	21	46.7308	29.869
EFEMP2	chr11	65635485	65635527	-	ENST00000531005+ENST00000528409+ENST00000307998+ENST00000528176+ENST00000525392+ENST00000532084+ENST00000531972+ENST00000531645+ENST00000526628	22	73.9392	50.5816
EFEMP2	chr11	65635766	65635776	-	ENST00000531005+ENST00000307998+ENST00000528176+ENST00000530806+ENST00000525392+ENST00000532084+ENST00000531972+ENST00000531645+ENST00000526628	23	55.265	39.7404
EFEMP2	chr11	65635777	65635887	-	ENST00000531005+ENST00000528409+ENST00000307998+ENST00000528176+ENST00000530806+ENST00000525392+ENST00000532084+ENST00000531972+ENST00000531645+ENST00000526628	24	85.3454	59.9755
EFEMP2	chr11	65635888	65635892	-	ENST00000531005+ENST00000307998+ENST00000528176+ENST00000530806+ENST00000525392+ENST00000532084+ENST00000531972+ENST00000528409+ENST00000526628	25	31.9509	20.3648
EFEMP2	chr11	65635893	65635900	-	ENST00000525392+ENST00000528409	26	1.83701	1.08288
EFEMP2	chr11	65635901	65635950	-	ENST00000528409	27	2.0506	1.42326
EFEMP2	chr11	65635951	65635980	-	ENST00000528409+ENST00000527969	28	0.891092	0.684467
EFEMP2	chr11	65635981	65635983	-	ENST00000531005+ENST00000307998+ENST00000528176+ENST00000527969+ENST00000530806+ENST00000532084+ENST00000531972+ENST00000528409+ENST00000526628	29	31.4206	19.9338
EFEMP2	chr11	65635984	65636007	-	ENST00000531005+ENST00000307998+ENST00000528176+ENST00000527969+ENST00000530806+ENST00000532084+ENST00000531972+ENST00000526628	30	34.9586	23.0312
EFEMP2	chr11	65636008	65636100	-	ENST00000531005+ENST00000307998+ENST00000528176+ENST00000527969+ENST00000532084+ENST00000531972+ENST00000526628	31	61.5263	51.6474
EFEMP2	chr11	65636101	65636311	-	ENST00000526628+ENST00000527969	32	5.05395	4.66173
EFEMP2	chr11	65636312	65636830	-	ENST00000526628	33	10.7963	5.89688
EFEMP2	chr11	65636831	65636983	-	ENST00000526628+ENST00000527969+ENST00000532084	34	5.96669	2.26983
EFEMP2	chr11	65636984	65637327	-	ENST00000526628+ENST00000527969	35	5.51887	2.58793
EFEMP2	chr11	65637328	65637393	-	ENST00000531005+ENST00000531972+ENST00000307998+ENST00000528176+ENST00000527969+ENST00000533347+ENST00000526628	36	71.2083	62.6446
EFEMP2	chr11	65637394	65637447	-	ENST00000531005+ENST00000533347+ENST00000307998+ENST00000528176+ENST00000527969+ENST00000531972	37	65.8001	52.6327
EFEMP2	chr11	65637592	65637649	-	ENST00000531005+ENST00000531972+ENST00000307998+ENST00000528176+ENST00000527969+ENST00000526624+ENST00000533347	38	89.3279	73.23
EFEMP2	chr11	65637650	65637686	-	ENST00000531005+ENST00000533347+ENST00000527378+ENST00000528176+ENST00000527969+ENST00000526624+ENST00000531972+ENST00000307998	39	73.3444	58.5733
EFEMP2	chr11	65637687	65637708	-	ENST00000531005+ENST00000533347+ENST00000530850+ENST00000527378+ENST00000528176+ENST00000527969+ENST00000526624+ENST00000531972+ENST00000307998	40	61.6751	52.2582
EFEMP2	chr11	65637709	65638006	-	ENST00000527969	41	6.48972	4.10838
EFEMP2	chr11	65638007	65638129	-	ENST00000531005+ENST00000533347+ENST00000530850+ENST00000527378+ENST00000528176+ENST00000527969+ENST00000526624+ENST00000531972+ENST00000307998	42	98.9074	83.7611
EFEMP2	chr11	65638130	65638627	-	ENST00000531005	43	10.0727	8.29871
EFEMP2	chr11	65638628	65638673	-	ENST00000531005+ENST00000533347+ENST00000530850+ENST00000527378+ENST00000528176+ENST00000527969+ENST00000526624+ENST00000531972+ENST00000307998	44	44.3005	39.1447
EFEMP2	chr11	65638674	65638834	-	ENST00000531005+ENST00000533347+ENST00000530850+ENST00000527378+ENST00000528176+ENST00000526624+ENST00000531972+ENST00000307998	45	91.6148	84.0827
EFEMP2	chr11	65638835	65638880	-	ENST00000531005+ENST00000533347	46	5.55705	5.28942
EFEMP2	chr11	65638881	65638886	-	ENST00000531005	47	4.81405	4.57508
EFEMP2	chr11	65638887	65639440	-	ENST00000529870+ENST00000531005	48	23.0559	20.0322
EFEMP2	chr11	65639441	65639489	-	ENST00000526624+ENST00000531972+ENST00000531005+ENST00000527378+ENST00000528176+ENST00000529870+ENST00000533347+ENST00000307998	49	52.1198	44.2381
EFEMP2	chr11	65639490	65639490	-	ENST00000531005	50	0.775757	0.696293
EFEMP2	chr11	65639677	65639714	-	ENST00000530850	51	0.452254	0.490127
EFEMP2	chr11	65639715	65639832	-	ENST00000526624+ENST00000531972+ENST00000530850+ENST00000307998+ENST00000528176+ENST00000529870+ENST00000533347+ENST00000527378	52	112.145	116.726
EFEMP2	chr11	65639833	65640125	-	ENST00000526624	53	3.60126	2.96001
EFEMP2	chr11	65640154	65640211	-	ENST00000533347+ENST00000530850+ENST00000307998+ENST00000528176+ENST00000529870+ENST00000531972	54	88.785	94.67
EFEMP2	chr11	65640212	65640214	-	ENST00000529870+ENST00000307998+ENST00000528176+ENST00000531972+ENST00000533347	55	54.0161	53.1309
EFEMP2	chr11	65640215	65640243	-	ENST00000529870+ENST00000307998+ENST00000531972+ENST00000533347	56	53.1185	52.5281
EFEMP2	chr11	65640244	65640282	-	ENST00000307998+ENST00000531972+ENST00000533347	57	32.6621	34.9006
EFEMP2	chr11	65640283	65640377	-	ENST00000307998+ENST00000533347	58	5.08661	5.33845
EFEMP2	chr11	65640378	65640413	-	ENST00000533347	59	0.475785	0.403695
EFEMP2	chr11	65641006	65641063	-	ENST00000527378	60	20.6433	12.4619
EGLN2	chr19	41304901	41314338	+	Gene: ENST00000593477+ENST00000594140+ENST00000602166+ENST00000596517+ENST00000595621+ENST00000593445+ENST00000406058+ENST00000303961+ENST00000601733+ENST00000597746+ENST00000595051+ENST00000598654+ENST00000599579+ENST00000593525+ENST00000593397+ENST00000593972+ENST00000593726+ENST00000594380
EGLN2	chr19	41304901	41304953	+	ENST00000598654	1	0.0865752	0.0279049
EGLN2	chr19	41305092	41305167	+	ENST00000303961	2	185.412	173.274
EGLN2	chr19	41305330	41305419	+	ENST00000593972	3	16.6485	11.1586
EGLN2	chr19	41305420	41305449	+	ENST00000593972+ENST00000406058	4	18.7138	12.6048
EGLN2	chr19	41305450	41305543	+	ENST00000593972+ENST00000406058+ENST00000593726	5	21.5759	17.6264
EGLN2	chr19	41305544	41305611	+	ENST00000593972+ENST00000593726	6	3.97783	5.35995
EGLN2	chr19	41305612	41305614	+	ENST00000594380+ENST00000593726	7	1.06189	0.623
EGLN2	chr19	41305615	41305629	+	ENST00000594380+ENST00000601733+ENST00000593397+ENST00000593726	8	1.06189	0.557362
EGLN2	chr19	41305630	41305682	+	ENST00000594380+ENST00000601733+ENST00000593726+ENST00000593525+ENST00000593397	9	1.31661	1.24182
EGLN2	chr19	41305683	41305711	+	ENST00000594380+ENST00000593397+ENST00000593525+ENST00000593726	10	1.92642	1.68893
EGLN2	chr19	41305712	41305735	+	ENST00000593397+ENST00000593525+ENST00000593726	11	1.60379	1.51358
EGLN2	chr19	41305736	41305739	+	ENST00000593525+ENST00000593726	12	1.41588	1.42147
EGLN2	chr19	41305740	41305873	+	ENST00000596517+ENST00000593525+ENST00000593726	13	6.31915	4.74232
EGLN2	chr19	41305874	41305877	+	ENST00000596517+ENST00000593726	14	4.57055	3.16593
EGLN2	chr19	41305878	41306243	+	ENST00000593726	15	23.0548	15.6644
EGLN2	chr19	41306244	41306679	+	ENST00000598654+ENST00000593525+ENST00000593397+ENST00000593972+ENST00000303961+ENST00000406058+ENST00000593726+ENST00000594380+ENST00000601733+ENST00000596517	16	464.687	436.125
EGLN2	chr19	41306680	41306694	+	ENST00000598654+ENST00000593525+ENST00000593397+ENST00000593972+ENST00000303961+ENST00000406058+ENST00000593726+ENST00000594380+ENST00000601733	17	55.8868	53.183
EGLN2	chr19	41306695	41306708	+	ENST00000598654+ENST00000593525+ENST00000593972+ENST00000303961+ENST00000406058+ENST00000593726+ENST00000594380+ENST00000601733	18	53.2818	48.6363
EGLN2	chr19	41306709	41306740	+	ENST00000598654+ENST00000593972+ENST00000303961+ENST00000406058+ENST00000593726+ENST00000594380+ENST00000601733	19	88.3882	74.725
EGLN2	chr19	41306741	41306759	+	ENST00000598654+ENST00000593972+ENST00000303961+ENST00000406058+ENST00000593726+ENST00000601733	20	87.4642	74.2215
EGLN2	chr19	41306760	41306780	+	ENST00000598654+ENST00000593972+ENST00000303961+ENST00000406058+ENST00000593726	21	84.163	73.0279
EGLN2	chr19	41306781	41306896	+	ENST00000593972+ENST00000303961+ENST00000406058+ENST00000593726	22	106.596	91.983
EGLN2	chr19	41306897	41307194	+	ENST00000303961+ENST00000406058+ENST00000593726	23	220.878	193.761
EGLN2	chr19	41307195	41307320	+	ENST00000597746+ENST00000303961+ENST00000406058+ENST00000593726	24	138.703	119.273
EGLN2	chr19	41309045	41309140	+	ENST00000594140	25	17.8561	14.1018
EGLN2	chr19	41309978	41310374	+	ENST00000599579	26	94.6536	76.8073
EGLN2	chr19	41310375	41312226	+	ENST00000599579+ENST00000593445	27	331.566	251.423
EGLN2	chr19	41312227	41312459	+	ENST00000593477+ENST00000599579+ENST00000593445	28	60.9413	35.9861
EGLN2	chr19	41312460	41312579	+	ENST00000593477+ENST00000599579+ENST00000594140+ENST00000593445+ENST00000406058+ENST00000593726+ENST00000303961	29	160.519	121.68
EGLN2	chr19	41312580	41312823	+	ENST00000599579	30	38.156	22.4971
EGLN2	chr19	41312824	41313042	+	ENST00000599579+ENST00000602166	31	46.2692	24.0494
EGLN2	chr19	41313043	41313046	+	ENST00000593477+ENST00000599579+ENST00000594140+ENST00000602166+ENST00000593445+ENST00000406058+ENST00000593726+ENST00000303961+ENST00000597746	32	95.5502	68.0575
EGLN2	chr19	41313047	41313147	+	ENST00000593477+ENST00000599579+ENST00000594140+ENST00000602166+ENST00000595621+ENST00000593445+ENST00000406058+ENST00000303961+ENST00000597746+ENST00000593726	33	164.508	117.102
EGLN2	chr19	41313148	41313179	+	ENST00000593477+ENST00000599579+ENST00000594140+ENST00000602166+ENST00000595621+ENST00000593445+ENST00000406058+ENST00000303961+ENST00000597746+ENST00000593726+ENST00000595051	34	106.529	73.2721
EGLN2	chr19	41313180	41313388	+	ENST00000593477	35	31.948	16.6438
EGLN2	chr19	41313389	41313456	+	ENST00000593477+ENST00000599579+ENST00000594140+ENST00000602166+ENST00000595621+ENST00000593445+ENST00000406058+ENST00000303961+ENST00000597746+ENST00000593726+ENST00000595051	36	158.671	99.9585
EGLN2	chr19	41313457	41313713	+	ENST00000595621	37	30.5129	13.7402
EGLN2	chr19	41313714	41313818	+	ENST00000593477+ENST00000599579+ENST00000594140+ENST00000602166+ENST00000595621+ENST00000593445+ENST00000406058+ENST00000303961+ENST00000597746+ENST00000593726+ENST00000595051	38	178.628	101.113
EGLN2	chr19	41313819	41313841	+	ENST00000593477+ENST00000599579+ENST00000594140+ENST00000602166+ENST00000595621+ENST00000593445+ENST00000406058+ENST00000303961+ENST00000597746+ENST00000593726	39	102.686	57.0186
EGLN2	chr19	41313842	41313973	+	ENST00000593477+ENST00000599579+ENST00000594140+ENST00000602166+ENST00000595621+ENST00000593445+ENST00000406058+ENST00000593726+ENST00000303961	40	140.526	75.2215
EGLN2	chr19	41313974	41314013	+	ENST00000593477+ENST00000599579+ENST00000594140+ENST00000595621+ENST00000303961+ENST00000406058+ENST00000593726+ENST00000593445	41	73.5017	37.0982
EGLN2	chr19	41314014	41314065	+	ENST00000593477+ENST00000599579+ENST00000594140+ENST00000593445+ENST00000406058+ENST00000593726+ENST00000303961	42	58.0382	32.0361
EGLN2	chr19	41314066	41314283	+	ENST00000593477+ENST00000599579+ENST00000594140+ENST00000593445+ENST00000406058+ENST00000593726+ENST00000303961+ENST00000595051	43	44.5446	23.3119
EGLN2	chr19	41314284	41314337	+	ENST00000593477+ENST00000599579+ENST00000593445+ENST00000406058+ENST00000593726+ENST00000303961+ENST00000595051	44	0.968573	1.09519
EGLN2	chr19	41314338	41314338	+	ENST00000593726	45	0.259643	0.731161
EHF	chr11	34642640	34682604	+	Gene: ENST00000529527+ENST00000525253+ENST00000257831+ENST00000529161+ENST00000532302+ENST00000527001+ENST00000530286+ENST00000531794+ENST00000533754+ENST00000450654+ENST00000531728+ENST00000527935
EHF	chr11	34642640	34642657	+	ENST00000527001	1	7.25627	10.0404
EHF	chr11	34642658	34642681	+	ENST00000527001+ENST00000257831	2	19.1457	25.7074
EHF	chr11	34642682	34642775	+	ENST00000527001+ENST00000257831+ENST00000450654	3	30.8278	42.4419
EHF	chr11	34643600	34643736	+	ENST00000530286	4	0.632234	0.281613
EHF	chr11	34643750	34643963	+	ENST00000533754	5	0.308366	0.388445
EHF	chr11	34645807	34645812	+	ENST00000529527	6	0.345981	0.287936
EHF	chr11	34645813	34645822	+	ENST00000529527+ENST00000531728	7	0.428907	0.408183
EHF	chr11	34645823	34645864	+	ENST00000529527+ENST00000525253+ENST00000531728	8	1.82535	4.40693
EHF	chr11	34654011	34654199	+	ENST00000531794	9	0.44566	0.5646
EHF	chr11	34663555	34663712	+	ENST00000527001	10	1.10652	1.57429
EHF	chr11	34663724	34663895	+	ENST00000529161	11	0.0463665	0.496426
EHF	chr11	34663932	34664010	+	ENST00000532302	12	0.498115	0.485387
EHF	chr11	34664174	34664174	+	ENST00000527935	13	0.0348431	0.0430648
EHF	chr11	34664175	34664274	+	ENST00000529527+ENST00000525253+ENST00000257831+ENST00000529161+ENST00000532302+ENST00000527001+ENST00000530286+ENST00000531794+ENST00000533754+ENST00000450654+ENST00000531728+ENST00000527935	14	28.4115	40.0181
EHF	chr11	34667986	34668098	+	ENST00000529527+ENST00000525253+ENST00000257831+ENST00000529161+ENST00000532302+ENST00000527001+ENST00000530286+ENST00000531794+ENST00000533754+ENST00000450654+ENST00000531728+ENST00000527935	15	22.3959	30.5358
EHF	chr11	34668099	34668215	+	ENST00000529527+ENST00000525253+ENST00000257831+ENST00000529161+ENST00000532302+ENST00000530286+ENST00000531794+ENST00000533754+ENST00000450654+ENST00000531728+ENST00000527935	16	27.2669	47.3115
EHF	chr11	34668216	34668231	+	ENST00000529527+ENST00000525253+ENST00000257831+ENST00000532302+ENST00000530286+ENST00000531794+ENST00000533754+ENST00000450654+ENST00000531728+ENST00000527935	17	15.2148	27.7509
EHF	chr11	34668232	34668318	+	ENST00000531728+ENST00000527935	18	1.10437	1.01493
EHF	chr11	34668319	34668441	+	ENST00000527935	19	1.02348	0.803904
EHF	chr11	34670566	34670628	+	ENST00000529527+ENST00000525253+ENST00000257831+ENST00000532302+ENST00000530286+ENST00000531794+ENST00000533754+ENST00000450654	20	20.1525	31.4336
EHF	chr11	34673089	34673157	+	ENST00000529527+ENST00000525253+ENST00000257831+ENST00000532302+ENST00000530286+ENST00000531794+ENST00000533754+ENST00000450654	21	14.1459	18.9469
EHF	chr11	34673284	34673327	+	ENST00000530286+ENST00000525253+ENST00000531794+ENST00000257831+ENST00000533754	22	20.3131	19.8714
EHF	chr11	34673328	34673352	+	ENST00000530286+ENST00000531794+ENST00000257831+ENST00000533754	23	17.8003	17.9564
EHF	chr11	34678455	34678478	+	ENST00000529527+ENST00000257831+ENST00000530286+ENST00000531794+ENST00000533754+ENST00000450654	24	17.9002	16.5264
EHF	chr11	34678479	34678517	+	ENST00000530286+ENST00000531794+ENST00000257831+ENST00000533754+ENST00000450654	25	21.6246	22.2616
EHF	chr11	34680080	34680275	+	ENST00000530286+ENST00000531794+ENST00000257831+ENST00000533754+ENST00000450654	26	45.7994	58.3274
EHF	chr11	34680379	34680715	+	ENST00000530286+ENST00000531794+ENST00000257831+ENST00000533754+ENST00000450654	27	77.1591	91.4882
EHF	chr11	34680716	34680859	+	ENST00000531794+ENST00000257831+ENST00000533754+ENST00000450654	28	31.4981	36.1749
EHF	chr11	34680860	34680864	+	ENST00000531794+ENST00000257831+ENST00000450654	29	10.1273	8.63685
EHF	chr11	34680865	34682066	+	ENST00000257831+ENST00000450654	30	292.89	326.515
EHF	chr11	34682067	34682604	+	ENST00000257831	31	137.486	128.466
ELN	chr7	73442119	73484237	+	Gene: ENST00000380584+ENST00000320492+ENST00000494160+ENST00000380562+ENST00000492210+ENST00000417091+ENST00000357036+ENST00000492003+ENST00000438906+ENST00000462506+ENST00000431562+ENST00000458204+ENST00000358929+ENST00000477397+ENST00000414324+ENST00000428787+ENST00000380576+ENST00000419398+ENST00000252034+ENST00000442310+ENST00000380553+ENST00000468517+ENST00000479432+ENST00000380575+ENST00000…
ELN	chr7	73442119	73442426	+	ENST00000445912+ENST00000252034	1	2.85317	1.74795
ELN	chr7	73442427	73442430	+	ENST00000445912+ENST00000358929+ENST00000252034	2	0.438435	0.356425
ELN	chr7	73442431	73442435	+	ENST00000445912+ENST00000358929+ENST00000431562+ENST00000252034	3	0.481462	0.639265
ELN	chr7	73442436	73442438	+	ENST00000445912+ENST00000320492+ENST00000358929+ENST00000431562+ENST00000252034	4	0.481462	0.78551
ELN	chr7	73442439	73442443	+	ENST00000438906+ENST00000320492+ENST00000431562+ENST00000252034+ENST00000358929+ENST00000445912	5	0.834485	1.59221
ELN	chr7	73442444	73442453	+	ENST00000438906+ENST00000320492+ENST00000494160+ENST00000431562+ENST00000252034+ENST00000358929+ENST00000445912	6	3.19067	4.62562
ELN	chr7	73442454	73442455	+	ENST00000438906+ENST00000320492+ENST00000494160+ENST00000431562+ENST00000252034+ENST00000358929+ENST00000445912+ENST00000492003	7	8.73172	10.0423
ELN	chr7	73442456	73442458	+	ENST00000438906+ENST00000320492+ENST00000494160+ENST00000431562+ENST00000252034+ENST00000468517+ENST00000358929+ENST00000445912+ENST00000492003	8	9.23887	10.408
ELN	chr7	73442459	73442470	+	ENST00000438906+ENST00000438880+ENST00000320492+ENST00000494160+ENST00000431562+ENST00000252034+ENST00000445912+ENST00000358929+ENST00000468517+ENST00000414324+ENST00000492003	9	10.4196	12.1915
ELN	chr7	73442471	73442473	+	ENST00000438906+ENST00000438880+ENST00000320492+ENST00000494160+ENST00000414324+ENST00000431562+ENST00000380562+ENST00000445912+ENST00000358929+ENST00000468517+ENST00000252034+ENST00000492003	10	11.2942	13.3776
ELN	chr7	73442474	73442486	+	ENST00000438906+ENST00000438880+ENST00000320492+ENST00000380562+ENST00000494160+ENST00000431562+ENST00000252034+ENST00000468517+ENST00000358929+ENST00000445912+ENST00000480728+ENST00000414324+ENST00000492003	11	15.0732	18.5678
ELN	chr7	73442487	73442487	+	ENST00000438906+ENST00000438880+ENST00000320492+ENST00000494160+ENST00000414324+ENST00000431562+ENST00000252034+ENST00000468517+ENST00000358929+ENST00000445912+ENST00000480728+ENST00000380562+ENST00000380575+ENST00000492003	12	17.7165	24.9826
ELN	chr7	73442488	73442492	+	ENST00000380584+ENST00000438880+ENST00000320492+ENST00000380562+ENST00000494160+ENST00000414324+ENST00000431562+ENST00000380575+ENST00000468517+ENST00000438906+ENST00000358929+ENST00000445912+ENST00000480728+ENST00000252034+ENST00000492003	13	18.6383	26.6984
ELN	chr7	73442493	73442499	+	ENST00000380584+ENST00000438880+ENST00000320492+ENST00000380562+ENST00000494160+ENST00000414324+ENST00000431562+ENST00000252034+ENST00000468517+ENST00000438906+ENST00000458204+ENST00000358929+ENST00000445912+ENST00000480728+ENST00000380575+ENST00000492003	14	24.589	34.0334
ELN	chr7	73442500	73442502	+	ENST00000438906+ENST00000438880+ENST00000320492+ENST00000380562+ENST00000494160+ENST00000414324+ENST00000431562+ENST00000252034+ENST00000445912+ENST00000380584+ENST00000458204+ENST00000358929+ENST00000468517+ENST00000480728+ENST00000380575+ENST00000357036+ENST00000492003	15	32.8062	43.3929
ELN	chr7	73442503	73442504	+	ENST00000252034+ENST00000380584+ENST00000438880+ENST00000320492+ENST00000380562+ENST00000494160+ENST00000414324+ENST00000431562+ENST00000357036+ENST00000468517+ENST00000438906+ENST00000458204+ENST00000358929+ENST00000417091+ENST00000445912+ENST00000479432+ENST00000429192+ENST00000462506+ENST00000480728+ENST00000380575+ENST00000492003	16	34.5377	45.7019
ELN	chr7	73442505	73442505	+	ENST00000380584+ENST00000320492+ENST00000494160+ENST00000380562+ENST00000462506+ENST00000357036+ENST00000492003+ENST00000438906+ENST00000479432+ENST00000431562+ENST00000458204+ENST00000358929+ENST00000429192+ENST00000414324+ENST00000380576+ENST00000252034+ENST00000442310+ENST00000380553+ENST00000468517+ENST00000417091+ENST00000380575+ENST00000438880+ENST00000416107+ENST00000445912+ENST00000480728	17	35.9115	47.0461
ELN	chr7	73442506	73442517	+	ENST00000380584+ENST00000320492+ENST00000494160+ENST00000380562+ENST00000462506+ENST00000357036+ENST00000492003+ENST00000438906+ENST00000479432+ENST00000431562+ENST00000458204+ENST00000428787+ENST00000429192+ENST00000414324+ENST00000358929+ENST00000380576+ENST00000252034+ENST00000442310+ENST00000380553+ENST00000468517+ENST00000417091+ENST00000380575+ENST00000438880+ENST00000416107+ENST00000445912…	18	44.0192	56.4816
ELN	chr7	73442518	73442599	+	ENST00000380584+ENST00000320492+ENST00000494160+ENST00000380562+ENST00000462506+ENST00000357036+ENST00000492003+ENST00000438906+ENST00000479432+ENST00000431562+ENST00000458204+ENST00000428787+ENST00000429192+ENST00000414324+ENST00000358929+ENST00000380576+ENST00000252034+ENST00000442310+ENST00000380553+ENST00000468517+ENST00000417091+ENST00000380575+ENST00000438880+ENST00000416107+ENST00000320399…	19	216.648	259.404
ELN	chr7	73449694	73449744	+	ENST00000380584+ENST00000320492+ENST00000494160+ENST00000380562+ENST00000462506+ENST00000357036+ENST00000492003+ENST00000438906+ENST00000479432+ENST00000431562+ENST00000458204+ENST00000428787+ENST00000429192+ENST00000414324+ENST00000358929+ENST00000380576+ENST00000252034+ENST00000442310+ENST00000380553+ENST00000468517+ENST00000417091+ENST00000380575+ENST00000438880+ENST00000416107+ENST00000320399…	20	220.136	270.952
ELN	chr7	73449745	73450018	+	ENST00000416107	21	2.73376	2.9373
ELN	chr7	73450885	73450914	+	ENST00000380584+ENST00000320492+ENST00000494160+ENST00000380562+ENST00000462506+ENST00000357036+ENST00000492003+ENST00000438906+ENST00000479432+ENST00000358929+ENST00000429192+ENST00000428787+ENST00000380576+ENST00000252034+ENST00000442310+ENST00000380553+ENST00000468517+ENST00000417091+ENST00000438880+ENST00000416107+ENST00000320399+ENST00000445912+ENST00000473323	22	95.1144	125.96
ELN	chr7	73452037	73452069	+	ENST00000380584+ENST00000320492+ENST00000494160+ENST00000380562+ENST00000462506+ENST00000357036+ENST00000492003+ENST00000438906+ENST00000479432+ENST00000431562+ENST00000458204+ENST00000428787+ENST00000429192+ENST00000414324+ENST00000358929+ENST00000380576+ENST00000252034+ENST00000442310+ENST00000380553+ENST00000468517+ENST00000417091+ENST00000380575+ENST00000438880+ENST00000416107+ENST00000320399…	23	86.6521	109.09
ELN	chr7	73452070	73452381	+	ENST00000494160	24	4.0438	2.37837
ELN	chr7	73455546	73455581	+	ENST00000429192+ENST00000380584+ENST00000462506+ENST00000416107+ENST00000442310+ENST00000380562+ENST00000414324+ENST00000380576+ENST00000252034+ENST00000320399+ENST00000380553+ENST00000458204+ENST00000358929+ENST00000445912+ENST00000417091+ENST00000480728+ENST00000492003+ENST00000468517+ENST00000357036+ENST00000380575+ENST00000428787	25	68.2559	93.1261
ELN	chr7	73456944	73456963	+	ENST00000380584+ENST00000320492+ENST00000380562+ENST00000462506+ENST00000357036+ENST00000492003+ENST00000438906+ENST00000479432+ENST00000431562+ENST00000458204+ENST00000358929+ENST00000429192+ENST00000414324+ENST00000428787+ENST00000380576+ENST00000252034+ENST00000442310+ENST00000468517+ENST00000417091+ENST00000380575+ENST00000416107+ENST00000320399+ENST00000445912+ENST00000480728+ENST00000473323	26	53.9107	65.1121
ELN	chr7	73456964	73457036	+	ENST00000380584+ENST00000320492+ENST00000380562+ENST00000462506+ENST00000357036+ENST00000492003+ENST00000438906+ENST00000479432+ENST00000431562+ENST00000458204+ENST00000358929+ENST00000429192+ENST00000414324+ENST00000428787+ENST00000380576+ENST00000419398+ENST00000252034+ENST00000442310+ENST00000468517+ENST00000417091+ENST00000380575+ENST00000416107+ENST00000320399+ENST00000445912+ENST00000480728…	27	64.2919	83.5166
ELN	chr7	73457037	73457171	+	ENST00000492003	28	1.41581	1.1977
ELN	chr7	73457314	73457364	+	ENST00000380584+ENST00000320492+ENST00000380562+ENST00000417091+ENST00000357036+ENST00000438906+ENST00000462506+ENST00000431562+ENST00000458204+ENST00000358929+ENST00000429192+ENST00000414324+ENST00000380576+ENST00000419398+ENST00000252034+ENST00000442310+ENST00000468517+ENST00000479432+ENST00000380575+ENST00000416107+ENST00000320399+ENST00000445912+ENST00000480728+ENST00000473323	29	82.1321	101.473
ELN	chr7	73457365	73457432	+	ENST00000468517+ENST00000480728	30	3.18002	3.99528
ELN	chr7	73457433	73457447	+	ENST00000468517+ENST00000429192+ENST00000414324+ENST00000480728+ENST00000357036	31	6.36573	7.11828
ELN	chr7	73457448	73457498	+	ENST00000380584+ENST00000320492+ENST00000380562+ENST00000417091+ENST00000357036+ENST00000438906+ENST00000462506+ENST00000431562+ENST00000458204+ENST00000358929+ENST00000429192+ENST00000414324+ENST00000380576+ENST00000419398+ENST00000252034+ENST00000442310+ENST00000468517+ENST00000479432+ENST00000380575+ENST00000416107+ENST00000320399+ENST00000445912+ENST00000480728+ENST00000473323	32	142.752	187.543
ELN	chr7	73457499	73457519	+	ENST00000468517+ENST00000480728+ENST00000462506+ENST00000473323	33	16.972	14.509
ELN	chr7	73457520	73457553	+	ENST00000468517+ENST00000462506+ENST00000473323	34	20.0914	19.586
ELN	chr7	73457554	73457569	+	ENST00000462506+ENST00000473323	35	17.5402	18.9663
ELN	chr7	73457570	73457614	+	ENST00000462506	36	19.1693	19.7698
ELN	chr7	73457875	73458108	+	ENST00000419398	37	14.1636	19.3238
ELN	chr7	73458209	73458250	+	ENST00000252034+ENST00000380584+ENST00000479432+ENST00000320492+ENST00000380562+ENST00000380576+ENST00000419398+ENST00000431562+ENST00000380575+ENST00000320399+ENST00000438906+ENST00000458204+ENST00000358929+ENST00000445912+ENST00000417091+ENST00000429192+ENST00000414324+ENST00000357036	38	169.46	227.617
ELN	chr7	73459552	73459589	+	ENST00000438906+ENST00000479432+ENST00000320492+ENST00000380562+ENST00000414324+ENST00000380576+ENST00000419398+ENST00000431562+ENST00000252034+ENST00000320399+ENST00000380584+ENST00000458204+ENST00000358929+ENST00000445912+ENST00000429192+ENST00000380575+ENST00000357036	39	131.165	188.109
ELN	chr7	73459590	73459603	+	ENST00000438906+ENST00000479432+ENST00000320492+ENST00000380562+ENST00000414324+ENST00000380576+ENST00000431562+ENST00000380575+ENST00000320399+ENST00000380584+ENST00000458204+ENST00000358929+ENST00000445912+ENST00000429192+ENST00000252034+ENST00000357036	40	91.3284	141.144
ELN	chr7	73459604	73459623	+	ENST00000380584+ENST00000479432+ENST00000320492+ENST00000380562+ENST00000380576+ENST00000252034+ENST00000320399+ENST00000438906+ENST00000458204+ENST00000358929+ENST00000445912+ENST00000429192+ENST00000414324+ENST00000357036+ENST00000380575	41	80.2635	119.883
ELN	chr7	73459624	73459645	+	ENST00000479432	42	14.8856	10.3535
ELN	chr7	73460093	73460517	+	ENST00000477397	43	81.4656	64.579
ELN	chr7	73460518	73460547	+	ENST00000380584+ENST00000442310+ENST00000380562+ENST00000414324+ENST00000380576+ENST00000252034+ENST00000320399+ENST00000380553+ENST00000458204+ENST00000358929+ENST00000477397+ENST00000445912+ENST00000429192+ENST00000380575+ENST00000357036	44	49.4537	62.243
ELN	chr7	73460989	73461025	+	ENST00000493839	45	3.15448	1.2393
ELN	chr7	73461026	73461097	+	ENST00000380584+ENST00000438880+ENST00000320492+ENST00000320399+ENST00000380562+ENST00000414324+ENST00000380576+ENST00000428787+ENST00000252034+ENST00000442310+ENST00000438906+ENST00000380553+ENST00000458204+ENST00000358929+ENST00000477397+ENST00000445912+ENST00000417091+ENST00000429192+ENST00000380575+ENST00000357036+ENST00000493839	46	46.21	57.712
ELN	chr7	73462005	73462046	+	ENST00000438906+ENST00000493839+ENST00000414324+ENST00000380576+ENST00000252034+ENST00000320399+ENST00000458204+ENST00000358929+ENST00000445912+ENST00000417091+ENST00000477397+ENST00000380562+ENST00000357036+ENST00000429192+ENST00000380575+ENST00000428787	47	25.7324	29.7235
ELN	chr7	73462047	73462047	+	ENST00000477397	48	0.746846	0.139632
ELN	chr7	73462472	73462531	+	ENST00000380584+ENST00000438880+ENST00000320492+ENST00000380562+ENST00000414324+ENST00000380576+ENST00000252034+ENST00000320399+ENST00000438906+ENST00000380553+ENST00000458204+ENST00000428787+ENST00000445912+ENST00000417091+ENST00000429192+ENST00000493839+ENST00000357036+ENST00000380575+ENST00000358929	49	42.1344	56.6966
ELN	chr7	73462532	73462532	+	ENST00000428787	50	0.0442995	0.0279049
ELN	chr7	73462833	73462886	+	ENST00000252034+ENST00000438906+ENST00000380584+ENST00000320492+ENST00000380562+ENST00000380576+ENST00000380575+ENST00000320399+ENST00000380553+ENST00000458204+ENST00000358929+ENST00000445912+ENST00000438880+ENST00000429192+ENST00000414324+ENST00000357036+ENST00000493839	51	53.6229	69.8779
ELN	chr7	73466080	73466169	+	ENST00000252034+ENST00000438906+ENST00000380584+ENST00000320492+ENST00000380562+ENST00000380576+ENST00000380575+ENST00000320399+ENST00000380553+ENST00000458204+ENST00000358929+ENST00000445912+ENST00000438880+ENST00000429192+ENST00000414324+ENST00000357036+ENST00000493839	52	159.909	191.984
ELN	chr7	73466170	73466253	+	ENST00000493839	53	8.73991	5.75655
ELN	chr7	73466254	73466285	+	ENST00000252034+ENST00000438906+ENST00000380584+ENST00000320492+ENST00000380562+ENST00000380576+ENST00000380575+ENST00000320399+ENST00000380553+ENST00000458204+ENST00000358929+ENST00000445912+ENST00000438880+ENST00000429192+ENST00000414324+ENST00000357036+ENST00000493839	54	131.582	160.019
ELN	chr7	73466286	73466313	+	ENST00000252034+ENST00000380584+ENST00000320492+ENST00000380562+ENST00000380576+ENST00000380575+ENST00000320399+ENST00000438906+ENST00000380553+ENST00000458204+ENST00000358929+ENST00000445912+ENST00000429192+ENST00000414324+ENST00000357036+ENST00000493839	55	114.755	146.644
ELN	chr7	73466314	73466566	+	ENST00000493839	56	11.0808	6.47056
ELN	chr7	73466624	73466891	+	ENST00000466878	57	23.7827	11.556
ELN	chr7	73467181	73467492	+	ENST00000492210	58	19.2231	14.5944
ELN	chr7	73467493	73467639	+	ENST00000252034+ENST00000380584+ENST00000320492+ENST00000466878+ENST00000492210+ENST00000380562+ENST00000380576+ENST00000380575+ENST00000320399+ENST00000380553+ENST00000458204+ENST00000358929+ENST00000445912+ENST00000429192+ENST00000414324+ENST00000357036	59	184.494	253.826
ELN	chr7	73469046	73469099	+	ENST00000252034+ENST00000380584+ENST00000320492+ENST00000466878+ENST00000492210+ENST00000380562+ENST00000380576+ENST00000380575+ENST00000320399+ENST00000380553+ENST00000458204+ENST00000358929+ENST00000445912+ENST00000429192+ENST00000414324+ENST00000357036	60	70.2484	81.3463
ELN	chr7	73470601	73470677	+	ENST00000252034+ENST00000380584+ENST00000320492+ENST00000466878+ENST00000492210+ENST00000380562+ENST00000380576+ENST00000380575+ENST00000320399+ENST00000380553+ENST00000458204+ENST00000358929+ENST00000445912+ENST00000429192+ENST00000414324+ENST00000357036	61	86.8891	103.932
ELN	chr7	73470678	73470687	+	ENST00000380584+ENST00000320492+ENST00000466878+ENST00000380562+ENST00000414324+ENST00000380576+ENST00000252034+ENST00000320399+ENST00000380553+ENST00000458204+ENST00000358929+ENST00000445912+ENST00000429192+ENST00000380575+ENST00000357036	62	82.0441	97.13
ELN	chr7	73470688	73470695	+	ENST00000252034+ENST00000380584+ENST00000466878+ENST00000380562+ENST00000380576+ENST00000380575+ENST00000320399+ENST00000380553+ENST00000458204+ENST00000358929+ENST00000445912+ENST00000429192+ENST00000414324+ENST00000357036	63	91.1767	109.213
ELN	chr7	73470696	73470765	+	ENST00000380584+ENST00000380562+ENST00000414324+ENST00000380576+ENST00000252034+ENST00000320399+ENST00000380553+ENST00000458204+ENST00000358929+ENST00000445912+ENST00000429192+ENST00000380575+ENST00000357036	64	147.939	182.693
ELN	chr7	73471002	73471043	+	ENST00000252034+ENST00000380584+ENST00000320492+ENST00000380562+ENST00000380576+ENST00000380575+ENST00000320399+ENST00000380553+ENST00000458204+ENST00000358929+ENST00000445912+ENST00000429192+ENST00000414324+ENST00000357036	65	114.827	145.72
ELN	chr7	73471712	73471798	+	ENST00000358929	66	6.21625	5.8779
ELN	chr7	73471970	73472026	+	ENST00000380562+ENST00000320399+ENST00000458204+ENST00000358929+ENST00000445912+ENST00000252034+ENST00000357036	67	45.5578	59.474
ELN	chr7	73474198	73474215	+	ENST00000358929+ENST00000380562	68	2.73708	3.15829
ELN	chr7	73474216	73474377	+	ENST00000252034+ENST00000380584+ENST00000320492+ENST00000380562+ENST00000380576+ENST00000380575+ENST00000320399+ENST00000380553+ENST00000458204+ENST00000358929+ENST00000445912+ENST00000429192+ENST00000414324+ENST00000357036	69	77.184	97.4179
ELN	chr7	73474470	73474514	+	ENST00000252034+ENST00000414324+ENST00000320492+ENST00000380576+ENST00000380562+ENST00000320399+ENST00000380553+ENST00000458204+ENST00000358929+ENST00000445912+ENST00000429192+ENST00000380575+ENST00000357036	70	49.9386	59.845
ELN	chr7	73474706	73474831	+	ENST00000252034+ENST00000380584+ENST00000320492+ENST00000380562+ENST00000380576+ENST00000380575+ENST00000320399+ENST00000380553+ENST00000458204+ENST00000358929+ENST00000445912+ENST00000429192+ENST00000414324+ENST00000357036	71	144.923	163.954
ELN	chr7	73474832	73474930	+	ENST00000320399+ENST00000358929	72	7.31417	4.6421
ELN	chr7	73475431	73475469	+	ENST00000252034+ENST00000380584+ENST00000320492+ENST00000380562+ENST00000380576+ENST00000380575+ENST00000320399+ENST00000380553+ENST00000458204+ENST00000358929+ENST00000445912+ENST00000429192+ENST00000414324+ENST00000357036	73	115.495	121.189
ELN	chr7	73477483	73477554	+	ENST00000252034+ENST00000380584+ENST00000320492+ENST00000380562+ENST00000380576+ENST00000380575+ENST00000320399+ENST00000380553+ENST00000458204+ENST00000358929+ENST00000445912+ENST00000429192+ENST00000414324+ENST00000357036	74	181.339	176.067
ELN	chr7	73477640	73477699	+	ENST00000252034+ENST00000380584+ENST00000320492+ENST00000380562+ENST00000380576+ENST00000380575+ENST00000320399+ENST00000380553+ENST00000458204+ENST00000358929+ENST00000445912+ENST00000429192+ENST00000414324+ENST00000357036	75	152.769	144.031
ELN	chr7	73477951	73478025	+	ENST00000252034+ENST00000380584+ENST00000320492+ENST00000380562+ENST00000380576+ENST00000380575+ENST00000320399+ENST00000380553+ENST00000458204+ENST00000358929+ENST00000445912+ENST00000429192+ENST00000414324+ENST00000357036	76	224.497	245.849
ELN	chr7	73480024	73480062	+	ENST00000252034+ENST00000380584+ENST00000320492+ENST00000380562+ENST00000380576+ENST00000380575+ENST00000320399+ENST00000380553+ENST00000458204+ENST00000358929+ENST00000445912+ENST00000429192+ENST00000414324+ENST00000357036	77	145.541	168.202
ELN	chr7	73480274	73480327	+	ENST00000320492+ENST00000380562+ENST00000380576+ENST00000252034+ENST00000320399+ENST00000458204+ENST00000358929+ENST00000414324	78	94.0278	109.125
ELN	chr7	73481062	73481106	+	ENST00000252034+ENST00000380584+ENST00000320492+ENST00000380562+ENST00000380576+ENST00000380575+ENST00000320399+ENST00000380553+ENST00000458204+ENST00000358929+ENST00000445912+ENST00000429192+ENST00000414324+ENST00000357036	79	142.095	144.584
ELN	chr7	73482987	73483030	+	ENST00000252034+ENST00000380584+ENST00000320492+ENST00000380562+ENST00000380576+ENST00000380575+ENST00000320399+ENST00000380553+ENST00000458204+ENST00000358929+ENST00000445912+ENST00000429192+ENST00000414324+ENST00000357036	80	166.506	173.11
ELN	chr7	73483031	73483093	+	ENST00000380584+ENST00000320492+ENST00000380576+ENST00000252034+ENST00000380553+ENST00000458204+ENST00000358929+ENST00000445912+ENST00000429192+ENST00000414324+ENST00000357036+ENST00000380575	81	139.026	145.922
ELN	chr7	73483094	73484007	+	ENST00000252034+ENST00000380584+ENST00000320492+ENST00000380576+ENST00000380575+ENST00000380553+ENST00000458204+ENST00000358929+ENST00000429192+ENST00000414324+ENST00000357036	82	657.954	626.788
ELN	chr7	73484008	73484008	+	ENST00000380584+ENST00000380576+ENST00000252034+ENST00000358929+ENST00000429192+ENST00000380575+ENST00000357036	83	17.045	14.5339
ELN	chr7	73484009	73484234	+	ENST00000429192+ENST00000380584+ENST00000357036+ENST00000358929+ENST00000252034	84	17.5636	15.1923
ELN	chr7	73484235	73484237	+	ENST00000380584+ENST00000357036+ENST00000252034	85	0.114487	0.0345335
EPHX1	chr1	225997794	226033260	+	Gene: ENST00000448202+ENST00000272167+ENST00000366837+ENST00000445856+ENST00000467015
EPHX1	chr1	225997794	225997796	+	ENST00000445856	1	5.94848	7.38042
EPHX1	chr1	225997797	225997835	+	ENST00000272167+ENST00000445856	2	135.721	141.861
EPHX1	chr1	225997836	225997871	+	ENST00000448202+ENST00000272167+ENST00000445856	3	433.05	436.071
EPHX1	chr1	225997872	225998317	+	ENST00000448202	4	20.0626	24.0114
EPHX1	chr1	226013055	226013245	+	ENST00000366837	5	0.660504	0.787328
EPHX1	chr1	226016426	226016543	+	ENST00000366837+ENST00000448202+ENST00000272167+ENST00000445856	6	1096.83	1082.06
EPHX1	chr1	226016544	226016613	+	ENST00000366837+ENST00000448202+ENST00000272167+ENST00000445856+ENST00000467015	7	726.153	689.188
EPHX1	chr1	226019480	226019660	+	ENST00000366837+ENST00000448202+ENST00000272167+ENST00000445856+ENST00000467015	8	751.57	711.122
EPHX1	chr1	226019661	226019864	+	ENST00000467015	9	1.31124	0.932642
EPHX1	chr1	226026355	226026398	+	ENST00000366837+ENST00000448202+ENST00000272167+ENST00000445856	10	174.472	148.766
EPHX1	chr1	226026399	226026474	+	ENST00000366837+ENST00000272167+ENST00000445856	11	324.942	318.515
EPHX1	chr1	226026475	226026582	+	ENST00000366837+ENST00000272167	12	364.568	363.273
EPHX1	chr1	226026918	226027047	+	ENST00000366837+ENST00000272167	13	348.937	274.214
EPHX1	chr1	226027530	226027738	+	ENST00000366837+ENST00000272167	14	498.623	355.05
EPHX1	chr1	226030067	226030175	+	ENST00000366837+ENST00000272167	15	451.783	294.497
EPHX1	chr1	226032199	226032324	+	ENST00000366837+ENST00000272167	16	348.16	236.923
EPHX1	chr1	226032847	226033260	+	ENST00000366837+ENST00000272167	17	209.875	143.194
ESR1	chr6	151977826	152450754	+	Gene: ENST00000206249+ENST00000446550+ENST00000473497+ENST00000427531+ENST00000338799+ENST00000406599+ENST00000443427+ENST00000488573+ENST00000415488+ENST00000482101+ENST00000440973+ENST00000404742+ENST00000456483
ESR1	chr6	151977826	151977898	+	ENST00000473497	1	0.0879242	0
ESR1	chr6	152011631	152011799	+	ENST00000404742+ENST00000440973	2	3.15974	5.11966
ESR1	chr6	152023010	152023140	+	ENST00000473497+ENST00000404742+ENST00000440973	3	2.32425	4.04032
ESR1	chr6	152125566	152126807	+	ENST00000338799	4	0	0.038423
ESR1	chr6	152126808	152126955	+	ENST00000338799+ENST00000456483	5	0.22364	0.460387
ESR1	chr6	152128331	152128453	+	ENST00000446550	6	0	0.0814139
ESR1	chr6	152128454	152128644	+	ENST00000446550+ENST00000443427	7	0.086874	0.115417
ESR1	chr6	152128686	152128813	+	ENST00000206249	8	0.671054	0.365595
ESR1	chr6	152128814	152128977	+	ENST00000206249+ENST00000406599	9	1.59172	0.789656
ESR1	chr6	152128978	152128992	+	ENST00000206249+ENST00000446550+ENST00000473497+ENST00000406599+ENST00000338799+ENST00000404742+ENST00000443427+ENST00000440973+ENST00000456483	10	1.10873	1.50739
ESR1	chr6	152128993	152129239	+	ENST00000206249+ENST00000456483+ENST00000404742+ENST00000338799+ENST00000446550+ENST00000406599+ENST00000443427+ENST00000440973	11	1.96232	2.8926
ESR1	chr6	152129240	152129301	+	ENST00000206249+ENST00000446550+ENST00000406599+ENST00000338799+ENST00000404742+ENST00000443427+ENST00000488573+ENST00000440973+ENST00000456483	12	0.612833	0.654325
ESR1	chr6	152129302	152129394	+	ENST00000206249+ENST00000446550+ENST00000338799+ENST00000406599+ENST00000443427+ENST00000488573+ENST00000440973+ENST00000456483	13	1.14505	1.14319
ESR1	chr6	152129395	152129499	+	ENST00000206249+ENST00000456483+ENST00000338799+ENST00000406599+ENST00000443427+ENST00000488573+ENST00000440973	14	1.45032	1.72599
ESR1	chr6	152130242	152130406	+	ENST00000427531	15	1.3388	0.826185
ESR1	chr6	152132144	152132413	+	ENST00000488573	16	0	0.0693632
ESR1	chr6	152163732	152163922	+	ENST00000206249+ENST00000456483+ENST00000427531+ENST00000338799+ENST00000443427+ENST00000440973	17	3.35812	4.61708
ESR1	chr6	152201790	152201791	+	ENST00000206249+ENST00000456483+ENST00000427531+ENST00000338799+ENST00000443427+ENST00000440973	18	1.04826	0.875863
ESR1	chr6	152201792	152201906	+	ENST00000206249+ENST00000456483+ENST00000415488+ENST00000427531+ENST00000338799+ENST00000443427+ENST00000440973	19	1.29672	1.33322
ESR1	chr6	152265307	152265307	+	ENST00000482101	20	0	0
ESR1	chr6	152265308	152265643	+	ENST00000206249+ENST00000427531+ENST00000338799+ENST00000443427+ENST00000482101+ENST00000440973	21	6.21855	6.86315
ESR1	chr6	152304583	152304695	+	ENST00000482101	22	1.70337	0.804701
ESR1	chr6	152305110	152305300	+	ENST00000482101	23	0.805225	0.395321
ESR1	chr6	152332791	152332929	+	ENST00000206249+ENST00000456483+ENST00000415488+ENST00000427531+ENST00000338799+ENST00000443427+ENST00000440973	24	3.55206	3.41401
ESR1	chr6	152382126	152382194	+	ENST00000206249+ENST00000456483+ENST00000415488+ENST00000427531+ENST00000338799+ENST00000406599+ENST00000443427+ENST00000440973	25	3.57503	3.4813
ESR1	chr6	152382195	152382259	+	ENST00000206249+ENST00000456483+ENST00000427531+ENST00000338799+ENST00000406599+ENST00000443427+ENST00000440973	26	4.44373	3.77079
ESR1	chr6	152415520	152415703	+	ENST00000206249+ENST00000456483+ENST00000338799+ENST00000406599+ENST00000443427+ENST00000440973	27	3.43904	3.17313
ESR1	chr6	152419867	152420113	+	ENST00000206249+ENST00000456483+ENST00000338799+ENST00000406599+ENST00000443427+ENST00000440973	28	6.48419	7.82505
ESR1	chr6	152420114	152420188	+	ENST00000338799+ENST00000206249+ENST00000443427+ENST00000440973+ENST00000456483	29	3.54173	6.03675
ESR1	chr6	152420189	152424406	+	ENST00000206249+ENST00000443427+ENST00000440973+ENST00000456483	30	163.116	110.641
ESR1	chr6	152424407	152424409	+	ENST00000443427+ENST00000440973+ENST00000456483	31	0.0463665	0.03778
ESR1	chr6	152446401	152450754	+	ENST00000427531	32	70.4955	78.7323
EYA1	chr8	72109668	72274467	-	Gene: ENST00000388741+ENST00000388740+ENST00000388743+ENST00000388742+ENST00000419131+ENST00000496494+ENST00000340726+ENST00000422295+ENST00000303824+ENST00000493349+ENST00000465115+ENST00000388h40
EYA1	chr8	72109668	72109669	-	ENST00000340726+ENST00000388742+ENST00000465115	1	0	0
EYA1	chr8	72109670	72109673	-	ENST00000388740+ENST00000388742+ENST00000465115+ENST00000340726	2	0	0
EYA1	chr8	72109674	72110362	-	ENST00000340726+ENST00000303824+ENST00000388742+ENST00000465115+ENST00000388740	3	3.05103	3.05
EYA1	chr8	72110363	72111303	-	ENST00000388741+ENST00000388740+ENST00000388742+ENST00000340726+ENST00000303824+ENST00000465115	4	12.9145	11.5115
EYA1	chr8	72111304	72111475	-	ENST00000388741+ENST00000388740+ENST00000388743+ENST00000388742+ENST00000340726+ENST00000303824+ENST00000465115	5	3.53883	3.47557
EYA1	chr8	72111476	72111554	-	ENST00000388741+ENST00000388740+ENST00000388743+ENST00000388742+ENST00000496494+ENST00000340726+ENST00000303824+ENST00000465115	6	2.32551	2.22386
EYA1	chr8	72111555	72111655	-	ENST00000388741+ENST00000388740+ENST00000388743+ENST00000388742+ENST00000419131+ENST00000496494+ENST00000340726+ENST00000303824+ENST00000465115	7	2.04487	1.62532
EYA1	chr8	72123391	72123491	-	ENST00000388741+ENST00000388740+ENST00000388743+ENST00000388742+ENST00000419131+ENST00000496494+ENST00000340726+ENST00000303824+ENST00000465115	8	1.12383	1.41326
EYA1	chr8	72127622	72127729	-	ENST00000388741+ENST00000388740+ENST00000388743+ENST00000388742+ENST00000419131+ENST00000496494+ENST00000340726+ENST00000303824+ENST00000465115	9	1.07459	1.56173
EYA1	chr8	72127730	72127743	-	ENST00000388741+ENST00000388740+ENST00000388743+ENST00000388742+ENST00000419131+ENST00000496494+ENST00000340726+ENST00000493349+ENST00000303824+ENST00000465115	10	0.975011	1.12372
EYA1	chr8	72127849	72127963	-	ENST00000388741+ENST00000388740+ENST00000388743+ENST00000388742+ENST00000419131+ENST00000496494+ENST00000340726+ENST00000493349+ENST00000303824+ENST00000465115	11	2.62393	1.93441
EYA1	chr8	72128927	72129087	-	ENST00000388741+ENST00000388740+ENST00000388743+ENST00000388742+ENST00000419131+ENST00000496494+ENST00000340726+ENST00000493349+ENST00000303824+ENST00000465115	12	3.14251	1.36892
EYA1	chr8	72129200	72129258	-	ENST00000388741+ENST00000388740+ENST00000388743+ENST00000388742+ENST00000419131+ENST00000496494+ENST00000340726+ENST00000493349+ENST00000303824+ENST00000465115	13	2.40521	0.730237
EYA1	chr8	72137387	72137540	-	ENST00000493349	14	0	0.17685
EYA1	chr8	72156838	72156927	-	ENST00000388741+ENST00000388740+ENST00000388743+ENST00000388742+ENST00000496494+ENST00000340726+ENST00000493349+ENST00000303824+ENST00000465115	15	1.02806	0.616362
EYA1	chr8	72181975	72182058	-	ENST00000388741+ENST00000388740+ENST00000388743+ENST00000388742+ENST00000419131+ENST00000496494+ENST00000340726+ENST00000493349+ENST00000303824+ENST00000465115	16	1.6163	1.18646
EYA1	chr8	72183993	72184132	-	ENST00000388741+ENST00000388740+ENST00000388743+ENST00000388742+ENST00000419131+ENST00000496494+ENST00000340726+ENST00000493349+ENST00000303824+ENST00000465115	17	1.97918	2.30312
EYA1	chr8	72211282	72211343	-	ENST00000388741+ENST00000388740+ENST00000388743+ENST00000388742+ENST00000419131+ENST00000496494+ENST00000340726+ENST00000493349+ENST00000303824+ENST00000465115	18	0.625176	1.39667
EYA1	chr8	72211344	72211468	-	ENST00000388741+ENST00000388740+ENST00000388743+ENST00000388742+ENST00000419131+ENST00000496494+ENST00000340726+ENST00000303824+ENST00000465115	19	1.16553	1.68734
EYA1	chr8	72211873	72211955	-	ENST00000388741+ENST00000388740+ENST00000388743+ENST00000388742+ENST00000419131+ENST00000496494+ENST00000340726+ENST00000303824+ENST00000465115	20	0.689476	1.11768
EYA1	chr8	72229787	72229893	-	ENST00000388741+ENST00000388740+ENST00000388743+ENST00000388742+ENST00000419131+ENST00000496494+ENST00000340726+ENST00000303824+ENST00000465115	21	1.04612	1.17665
EYA1	chr8	72229894	72229909	-	ENST00000388741+ENST00000388740+ENST00000388743+ENST00000388742+ENST00000419131+ENST00000496494+ENST00000340726+ENST00000422295+ENST00000303824+ENST00000465115	22	0.54694	0.387371
EYA1	chr8	72229910	72229924	-	ENST00000388741+ENST00000388740+ENST00000388743+ENST00000388742+ENST00000496494+ENST00000340726+ENST00000422295	23	0.391395	0.271824
EYA1	chr8	72233969	72234047	-	ENST00000388741+ENST00000388740+ENST00000388743+ENST00000388742+ENST00000419131+ENST00000496494+ENST00000340726+ENST00000422295+ENST00000303824+ENST00000465115	24	0.752671	0.389443
EYA1	chr8	72234048	72234111	-	ENST00000388741+ENST00000388740+ENST00000388743+ENST00000388742+ENST00000419131+ENST00000496494+ENST00000340726+ENST00000422295+ENST00000303824	25	1.12987	1.02134
EYA1	chr8	72234112	72234114	-	ENST00000388740+ENST00000388742+ENST00000419131+ENST00000496494+ENST00000340726+ENST00000422295	26	0.690589	0.79076
EYA1	chr8	72234115	72234433	-	ENST00000496494	27	0.19374	0
EYA1	chr8	72234434	72234503	-	ENST00000388741+ENST00000388740+ENST00000388743+ENST00000388742+ENST00000419131+ENST00000496494+ENST00000340726+ENST00000422295+ENST00000303824+ENST00000465115	28	1.60934	1.35755
EYA1	chr8	72234504	72234696	-	ENST00000422295	29	0.0422933	0.079982
EYA1	chr8	72246332	72246409	-	ENST00000388741+ENST00000388740+ENST00000388743+ENST00000388742+ENST00000419131+ENST00000496494+ENST00000340726+ENST00000303824+ENST00000465115	30	1.31306	1.12454
EYA1	chr8	72267017	72267144	-	ENST00000388743+ENST00000388742+ENST00000419131+ENST00000496494+ENST00000340726+ENST00000303824+ENST00000465115	31	0.716967	1.25125
EYA1	chr8	72268697	72268721	-	ENST00000388741+ENST00000388740+ENST00000388743+ENST00000388742+ENST00000419131+ENST00000496494+ENST00000340726+ENST00000303824+ENST00000465115	32	0.135816	0.514938
EYA1	chr8	72268722	72268746	-	ENST00000388741+ENST00000388740+ENST00000388743+ENST00000388742+ENST00000496494+ENST00000340726+ENST00000303824+ENST00000465115	33	0.276718	0.58459
EYA1	chr8	72268747	72268844	-	ENST00000388740+ENST00000388743+ENST00000388742+ENST00000496494	34	0.191336	0.114559
EYA1	chr8	72268845	72268868	-	ENST00000388740+ENST00000496494+ENST00000388742	35	0.191336	0.0731006
EYA1	chr8	72268869	72268913	-	ENST00000388740+ENST00000388742	36	0.191336	0.03778
EYA1	chr8	72268914	72268979	-	ENST00000388740	37	0	0
EYA1	chr8	72273882	72273966	-	ENST00000388741+ENST00000303824+ENST00000465115+ENST00000340726	38	0.0900163	0.158839
EYA1	chr8	72273967	72274095	-	ENST00000388741+ENST00000303824+ENST00000340726	39	0.0806432	0.168197
EYA1	chr8	72274096	72274371	-	ENST00000388741+ENST00000340726	40	0.339904	1.13787
EYA1	chr8	72274372	72274467	-	ENST00000340726	41	0	0.073826
FAM13A	chr4	89647106	90032549	-	Gene: ENST00000509094+ENST00000508369+ENST00000507352+ENST00000508360+ENST00000511623+ENST00000502914+ENST00000504229+ENST00000506433+ENST00000395002+ENST00000511573+ENST00000515600+ENST00000506913+ENST00000512339+ENST00000511976+ENST00000503556+ENST00000502459+ENST00000515155+ENST00000511145+ENST00000504836+ENST00000509478+ENST00000264344+ENST00000513837
FAM13A	chr4	89647106	89648219	-	ENST00000264344+ENST00000395002	1	142.826	97.2568
FAM13A	chr4	89648220	89648576	-	ENST00000511573+ENST00000264344+ENST00000509478+ENST00000395002	2	92.7661	76.836
FAM13A	chr4	89648577	89648579	-	ENST00000511573+ENST00000264344+ENST00000503556+ENST00000395002+ENST00000509478	3	19.9058	18.9289
FAM13A	chr4	89648580	89648805	-	ENST00000511976+ENST00000395002+ENST00000503556+ENST00000264344+ENST00000509478+ENST00000511573	4	84.5768	86.5341
FAM13A	chr4	89648806	89649329	-	ENST00000511976+ENST00000508369+ENST00000503556+ENST00000509478+ENST00000264344+ENST00000395002+ENST00000511573	5	142.146	135.325
FAM13A	chr4	89649330	89649810	-	ENST00000511976+ENST00000508369+ENST00000503556+ENST00000509478+ENST00000264344+ENST00000395002+ENST00000511573+ENST00000513837	6	124.563	125.545
FAM13A	chr4	89652478	89652479	-	ENST00000511976+ENST00000508369+ENST00000503556+ENST00000509478+ENST00000264344+ENST00000395002+ENST00000511573+ENST00000513837	7	8.05662	6.68699
FAM13A	chr4	89652480	89652512	-	ENST00000511976+ENST00000508369+ENST00000503556+ENST00000509478+ENST00000506433+ENST00000264344+ENST00000395002+ENST00000511573+ENST00000513837	8	14.4746	17.6461
FAM13A	chr4	89652513	89652548	-	ENST00000511976+ENST00000508369+ENST00000503556+ENST00000509478+ENST00000504229+ENST00000506433+ENST00000395002+ENST00000511573+ENST00000264344+ENST00000513837	9	15.4953	19.8526
FAM13A	chr4	89652549	89652579	-	ENST00000511976+ENST00000508369+ENST00000503556+ENST00000509478+ENST00000504229+ENST00000504836+ENST00000264344+ENST00000395002+ENST00000511573+ENST00000506433+ENST00000513837	10	15.341	21.8768
FAM13A	chr4	89652580	89652983	-	ENST00000509478	11	7.90168	11.2887
FAM13A	chr4	89652984	89653152	-	ENST00000508360+ENST00000509478	12	6.64804	7.28766
FAM13A	chr4	89653153	89653172	-	ENST00000511976+ENST00000508369+ENST00000503556+ENST00000509478+ENST00000508360+ENST00000506433+ENST00000504229+ENST00000504836+ENST00000264344+ENST00000395002+ENST00000511573+ENST00000513837	13	14.7761	25.0981
FAM13A	chr4	89653173	89653272	-	ENST00000511976+ENST00000508369+ENST00000503556+ENST00000504229+ENST00000508360+ENST00000506433+ENST00000504836+ENST00000264344+ENST00000395002+ENST00000511573+ENST00000513837	14	23.6728	39.0751
FAM13A	chr4	89653273	89653349	-	ENST00000511976+ENST00000508369+ENST00000503556+ENST00000504229+ENST00000511623+ENST00000508360+ENST00000506433+ENST00000504836+ENST00000264344+ENST00000395002+ENST00000511573+ENST00000513837	15	21.059	26.1245
FAM13A	chr4	89653350	89653710	-	ENST00000504229	16	11.2683	9.47355
FAM13A	chr4	89657512	89657785	-	ENST00000506433	17	1.94738	2.01081
FAM13A	chr4	89658623	89658706	-	ENST00000511976+ENST00000508369+ENST00000503556+ENST00000511623+ENST00000508360+ENST00000264344+ENST00000513837	18	12.6647	17.109
FAM13A	chr4	89658707	89658790	-	ENST00000511623	19	1.64811	1.35895
FAM13A	chr4	89660181	89660276	-	ENST00000511976+ENST00000508369+ENST00000503556+ENST00000508360+ENST00000504836+ENST00000264344+ENST00000395002+ENST00000511573+ENST00000513837	20	11.6836	17.6651
FAM13A	chr4	89668083	89668166	-	ENST00000511976+ENST00000508369+ENST00000503556+ENST00000508360+ENST00000504836+ENST00000264344+ENST00000395002+ENST00000511573+ENST00000513837	21	14.942	24.132
FAM13A	chr4	89668782	89669002	-	ENST00000511976+ENST00000508369+ENST00000503556+ENST00000508360+ENST00000504836+ENST00000264344+ENST00000395002+ENST00000511573+ENST00000513837	22	32.2777	43.6916
FAM13A	chr4	89670103	89670184	-	ENST00000511976+ENST00000508369+ENST00000503556+ENST00000507352+ENST00000508360+ENST00000504836+ENST00000264344+ENST00000395002+ENST00000511573+ENST00000513837	23	16.3087	26.6755
FAM13A	chr4	89670922	89671018	-	ENST00000511976+ENST00000508369+ENST00000503556+ENST00000507352+ENST00000508360+ENST00000504836+ENST00000264344+ENST00000395002+ENST00000511573+ENST00000513837	24	18.9684	26.9278
FAM13A	chr4	89671019	89671060	-	ENST00000511976+ENST00000508369+ENST00000503556+ENST00000507352+ENST00000504836+ENST00000264344+ENST00000395002+ENST00000511573+ENST00000513837	25	14.6179	18.3257
FAM13A	chr4	89671575	89671596	-	ENST00000511976+ENST00000508369+ENST00000503556+ENST00000507352+ENST00000504836+ENST00000264344+ENST00000395002+ENST00000511573+ENST00000513837	26	8.08652	10.5392
FAM13A	chr4	89671597	89671759	-	ENST00000511976+ENST00000508369+ENST00000503556+ENST00000507352+ENST00000515155+ENST00000504836+ENST00000264344+ENST00000395002+ENST00000511573+ENST00000513837	27	21.347	28.456
FAM13A	chr4	89671760	89671788	-	ENST00000511976+ENST00000508369+ENST00000503556+ENST00000507352+ENST00000504836+ENST00000264344+ENST00000395002+ENST00000511573+ENST00000513837	28	14.7574	18.0091
FAM13A	chr4	89679905	89679940	-	ENST00000511976+ENST00000508369+ENST00000503556+ENST00000507352+ENST00000515155+ENST00000504836+ENST00000264344+ENST00000395002+ENST00000511573+ENST00000513837	29	14.4983	18.1397
FAM13A	chr4	89679941	89680052	-	ENST00000511976+ENST00000508369+ENST00000503556+ENST00000507352+ENST00000515155+ENST00000502914+ENST00000504836+ENST00000264344+ENST00000395002+ENST00000511573+ENST00000513837	30	18.7793	27.214
FAM13A	chr4	89680053	89680315	-	ENST00000511573+ENST00000504836+ENST00000515155	31	2.19964	2.21675
FAM13A	chr4	89680316	89680317	-	ENST00000511573+ENST00000515155	32	0.247034	0.331769
FAM13A	chr4	89680318	89680620	-	ENST00000511573	33	1.00307	2.78166
FAM13A	chr4	89688704	89688746	-	ENST00000511976+ENST00000508369+ENST00000503556+ENST00000507352+ENST00000502914+ENST00000504836+ENST00000264344+ENST00000395002+ENST00000513837	34	7.36943	13.6503
FAM13A	chr4	89689134	89689210	-	ENST00000511976+ENST00000508369+ENST00000503556+ENST00000502459+ENST00000502914+ENST00000504836+ENST00000264344+ENST00000395002+ENST00000513837	35	10.9856	16.7189
FAM13A	chr4	89689211	89689565	-	ENST00000502914	36	5.92747	4.42976
FAM13A	chr4	89702316	89702502	-	ENST00000508369+ENST00000503556+ENST00000507352+ENST00000502459+ENST00000504836+ENST00000264344+ENST00000395002+ENST00000513837	37	22.183	32.2231
FAM13A	chr4	89708904	89709083	-	ENST00000508369+ENST00000503556+ENST00000507352+ENST00000502459+ENST00000504836+ENST00000264344+ENST00000395002+ENST00000513837	38	16.1741	19.8742
FAM13A	chr4	89711737	89711778	-	ENST00000508369+ENST00000503556+ENST00000507352+ENST00000502459+ENST00000504836+ENST00000264344+ENST00000395002	39	5.33134	8.33439
FAM13A	chr4	89726162	89726203	-	ENST00000502459+ENST00000264344+ENST00000508369+ENST00000395002+ENST00000507352	40	4.99669	8.72506
FAM13A	chr4	89744127	89744352	-	ENST00000508369+ENST00000503556+ENST00000507352+ENST00000504836+ENST00000395002+ENST00000513837	41	20.2339	36.5252
FAM13A	chr4	89744353	89744355	-	ENST00000513837+ENST00000504836+ENST00000503556+ENST00000395002+ENST00000507352	42	5.77366	10.3593
FAM13A	chr4	89744356	89744381	-	ENST00000513837+ENST00000504836+ENST00000503556+ENST00000395002	43	5.80869	10.3842
FAM13A	chr4	89744382	89744382	-	ENST00000504836+ENST00000503556+ENST00000395002	44	2.2071	2.71672
FAM13A	chr4	89744383	89744409	-	ENST00000504836+ENST00000395002	45	2.2071	2.90713
FAM13A	chr4	89744410	89744512	-	ENST00000395002	46	1.88868	2.14053
FAM13A	chr4	89772171	89772334	-	ENST00000502459+ENST00000264344	47	2.00034	2.72608
FAM13A	chr4	89776518	89776660	-	ENST00000512339	48	0.216687	0.298664
FAM13A	chr4	89776661	89777177	-	ENST00000511145+ENST00000512339	49	1.38635	1.06251
FAM13A	chr4	89826837	89826869	-	ENST00000511145	50	0	0
FAM13A	chr4	89827530	89827613	-	ENST00000502459+ENST00000264344+ENST00000511145+ENST00000511976+ENST00000512339	51	0.840475	2.21368
FAM13A	chr4	89857434	89857464	-	ENST00000509094	52	0	0.138134
FAM13A	chr4	89857465	89857573	-	ENST00000509094+ENST00000511145	53	0	0.178841
FAM13A	chr4	89857574	89859238	-	ENST00000509094	54	7.6609	4.85998
FAM13A	chr4	89859239	89859392	-	ENST00000509094+ENST00000264344+ENST00000511976+ENST00000512339+ENST00000502459	55	2.0289	2.94323
FAM13A	chr4	89910775	89912123	-	ENST00000515600	56	16.5602	16.6337
FAM13A	chr4	89912124	89912301	-	ENST00000515600+ENST00000509094+ENST00000264344+ENST00000502459	57	4.81869	4.60069
FAM13A	chr4	89930102	89930229	-	ENST00000502459	58	0.267937	0.317418
FAM13A	chr4	89941611	89941680	-	ENST00000509094+ENST00000511976+ENST00000502459+ENST00000264344+ENST00000515600+ENST00000512339	59	6.24621	8.31166
FAM13A	chr4	89941681	89941820	-	ENST00000509094+ENST00000511976+ENST00000502459+ENST00000264344+ENST00000515600+ENST00000506913+ENST00000512339	60	12.9123	16.7924
FAM13A	chr4	89950611	89950800	-	ENST00000509094+ENST00000511976+ENST00000502459+ENST00000264344+ENST00000515600+ENST00000506913+ENST00000512339	61	11.5306	14.6085
FAM13A	chr4	89950801	89951051	-	ENST00000506913	62	2.32365	4.93695
FAM13A	chr4	89978089	89978139	-	ENST00000515600+ENST00000509094+ENST00000264344+ENST00000512339+ENST00000511976	63	6.43444	6.43677
FAM13A	chr4	89978140	89978268	-	ENST00000509094+ENST00000264344+ENST00000511976+ENST00000512339	64	12.2341	13.1323
FAM13A	chr4	89978269	89978301	-	ENST00000515600+ENST00000509094+ENST00000264344+ENST00000512339+ENST00000511976	65	5.52259	7.35189
FAM13A	chr4	89978302	89978311	-	ENST00000515600+ENST00000509094+ENST00000511976+ENST00000264344	66	1.12346	2.31859
FAM13A	chr4	89978312	89978313	-	ENST00000515600+ENST00000509094+ENST00000264344	67	0.3744	1.14998
FAM13A	chr4	89978314	89978323	-	ENST00000515600+ENST00000264344	68	0.3744	1.14998
FAM13A	chr4	89978324	89978496	-	ENST00000515600	69	0.0802522	0.203103
FAM13A	chr4	90032193	90032549	-	ENST00000502459	70	1.37579	2.41008
FBLN5	chr14	92335756	92414331	-	Gene: ENST00000342058+ENST00000557570+ENST00000557088+ENST00000267620+ENST00000554468+ENST00000556154+ENST00000556961+ENST00000557462+ENST00000554121
FBLN5	chr14	92335756	92335784	-	ENST00000556961	1	0.246564	0.241734
FBLN5	chr14	92335785	92336385	-	ENST00000267620+ENST00000556961	2	706.311	557.17
FBLN5	chr14	92336386	92336386	-	ENST00000267620+ENST00000342058+ENST00000556961	3	109.356	81.1638
FBLN5	chr14	92336387	92336570	-	ENST00000267620+ENST00000342058+ENST00000556961+ENST00000556154	4	269.455	235.477
FBLN5	chr14	92336571	92336729	-	ENST00000556154+ENST00000267620+ENST00000342058+ENST00000556961+ENST00000554121	5	342.923	366.122
FBLN5	chr14	92339841	92341160	-	ENST00000556961	6	39.2391	40.7392
FBLN5	chr14	92343831	92344026	-	ENST00000267620+ENST00000342058+ENST00000556154+ENST00000554121	7	227.928	231.191
FBLN5	chr14	92344272	92344386	-	ENST00000554121	8	1.27312	1.67223
FBLN5	chr14	92347636	92347762	-	ENST00000267620+ENST00000342058+ENST00000556154	9	145.707	175.606
FBLN5	chr14	92349298	92349420	-	ENST00000267620+ENST00000342058+ENST00000556154	10	117.192	147.129
FBLN5	chr14	92353537	92353656	-	ENST00000267620+ENST00000342058+ENST00000556154	11	161.891	194.46
FBLN5	chr14	92357565	92357681	-	ENST00000267620+ENST00000342058+ENST00000556154	12	201.603	249.165
FBLN5	chr14	92361294	92361351	-	ENST00000267620+ENST00000342058+ENST00000556154	13	147.422	176.22
FBLN5	chr14	92361352	92361416	-	ENST00000557088+ENST00000267620+ENST00000342058+ENST00000556154	14	121.441	138.887
FBLN5	chr14	92403291	92403354	-	ENST00000557088+ENST00000267620+ENST00000342058+ENST00000556154	15	124.253	145.893
FBLN5	chr14	92403355	92403396	-	ENST00000557462+ENST00000557088+ENST00000267620+ENST00000342058+ENST00000556154	16	126.947	144.315
FBLN5	chr14	92403397	92403545	-	ENST00000342058+ENST00000557088+ENST00000267620+ENST00000554468+ENST00000556154+ENST00000557462	17	126.945	169.246
FBLN5	chr14	92404674	92404796	-	ENST00000267620	18	0.149833	0.0414817
FBLN5	chr14	92406194	92406294	-	ENST00000557462+ENST00000557088	19	1.25745	3.57236
FBLN5	chr14	92406909	92406960	-	ENST00000342058+ENST00000557570+ENST00000557088+ENST00000267620+ENST00000554468+ENST00000556154+ENST00000557462	20	51.7167	68.7916
FBLN5	chr14	92408381	92408518	-	ENST00000557462+ENST00000557570	21	0.861799	1.28812
FBLN5	chr14	92408519	92408524	-	ENST00000557570	22	0.591589	0.259411
FBLN5	chr14	92409251	92409305	-	ENST00000342058+ENST00000557570+ENST00000557088+ENST00000267620+ENST00000554468+ENST00000556154+ENST00000557462	23	70.8426	104.492
FBLN5	chr14	92413055	92413418	-	ENST00000556154	24	60.6125	84.2849
FBLN5	chr14	92413557	92413580	-	ENST00000342058+ENST00000557570+ENST00000557088+ENST00000267620+ENST00000554468+ENST00000557462	25	61.7466	83.016
FBLN5	chr14	92413581	92413743	-	ENST00000557088+ENST00000267620+ENST00000554468+ENST00000557570+ENST00000342058	26	150.954	181.189
FBLN5	chr14	92413744	92413794	-	ENST00000557088+ENST00000342058+ENST00000557570+ENST00000554468	27	46.6435	64.3391
FBLN5	chr14	92413795	92413928	-	ENST00000557088+ENST00000342058+ENST00000557570	28	55.7547	95.2916
FBLN5	chr14	92413929	92414035	-	ENST00000342058+ENST00000557570	29	23.785	44.1107
FBLN5	chr14	92414036	92414167	-	ENST00000342058	30	2.40072	3.9378
FBLN5	chr14	92414279	92414331	-	ENST00000554468	31	1.01554	1.67551
FBN1	chr15	48700503	48938046	-	Gene: ENST00000537463+ENST00000559133+ENST00000558230+ENST00000560720+ENST00000561429+ENST00000316623+ENST00000560355+ENST00000560820
FBN1	chr15	48700503	48702270	-	ENST00000316623	1	104.81	99.9157
FBN1	chr15	48702271	48703397	-	ENST00000316623+ENST00000559133	2	569.042	524.819
FBN1	chr15	48703398	48703576	-	ENST00000316623+ENST00000559133+ENST00000561429	3	101.086	122.014
FBN1	chr15	48704766	48704940	-	ENST00000316623+ENST00000559133+ENST00000561429	4	104.994	137.263
FBN1	chr15	48707733	48707964	-	ENST00000316623+ENST00000559133+ENST00000561429	5	92.6994	132.73
FBN1	chr15	48708840	48708913	-	ENST00000561429	6	1.82403	2.67621
FBN1	chr15	48712884	48713003	-	ENST00000316623+ENST00000559133	7	36.0753	55.8865
FBN1	chr15	48713755	48713883	-	ENST00000316623+ENST00000559133	8	37.9973	61.3779
FBN1	chr15	48714149	48714265	-	ENST00000316623+ENST00000559133	9	60.7443	105.491
FBN1	chr15	48717566	48717688	-	ENST00000316623+ENST00000559133	10	52.2507	93.6899
FBN1	chr15	48717936	48718061	-	ENST00000316623+ENST00000559133	11	38.3576	65.9114
FBN1	chr15	48719764	48719970	-	ENST00000316623+ENST00000559133	12	71.5113	116.413
FBN1	chr15	48720079	48720140	-	ENST00000559133	13	0	0.149382
FBN1	chr15	48720141	48720542	-	ENST00000560720	14	0.125965	0.520768
FBN1	chr15	48720543	48720668	-	ENST00000316623+ENST00000560720+ENST00000559133	15	47.5839	73.9179
FBN1	chr15	48722868	48722960	-	ENST00000316623+ENST00000560720+ENST00000559133	16	33.4603	44.5391
FBN1	chr15	48722961	48722999	-	ENST00000537463+ENST00000316623+ENST00000560720+ENST00000559133	17	25.6935	30.3319
FBN1	chr15	48725063	48725088	-	ENST00000537463+ENST00000316623+ENST00000560720+ENST00000559133	18	18.5834	27.4615
FBN1	chr15	48725089	48725185	-	ENST00000316623+ENST00000537463+ENST00000559133	19	44.9828	87.3569
FBN1	chr15	48726791	48726910	-	ENST00000316623+ENST00000537463+ENST00000559133	20	47.2462	89.1119
FBN1	chr15	48729158	48729274	-	ENST00000316623+ENST00000537463+ENST00000559133	21	27.4299	44.5602
FBN1	chr15	48729519	48729584	-	ENST00000316623+ENST00000537463+ENST00000559133	22	17.8216	32.2195
FBN1	chr15	48729819	48729964	-	ENST00000560820	23	0.20459	0.922538
FBN1	chr15	48729965	48730114	-	ENST00000560820+ENST00000316623+ENST00000537463+ENST00000559133	24	32.6579	61.539
[truncated: 3,585 more rows]
